# Supplementary material for: Systematic mapping of BCL-2 gene dependencies in cancer reveals molecular determinants of BH3 mimetic sensitivity
Source: Nat Commun. 2018 Aug 29;9:3513. doi: 10.1038/s41467-018-05815-z (PMC6115427; doi:10.1038/s41467-018-05815-z)
Supplement: Supplementary file 4 — Supplementary Data 1 [file 41467_2018_5815_MOESM4_ESM.xlsx]

## Sheet: Sheet1
Supplemental Table 1: List of cell lines used in this study
Immortalized Cell Lines
Cell Line Name	Cancer type	TCGA Abbreviation	Media
HL60	Acute Myeloid Leukemia	LAML	RPMI 1640 + 10% fetal bovine serum + 1% peniclin - streptomycin
OCI AML3	Acute Myeloid Leukemia	LAML	RPMI 1640 + 10% fetal bovine serum + 1% peniclin - streptomycin
THP1	Acute Myeloid Leukemia	LAML	RPMI 1640 + 10% fetal bovine serum + 1% peniclin - streptomycin
OCI AML2	Acute Myeloid Leukemia	LAML	RPMI 1640 + 10% fetal bovine serum + 1% peniclin - streptomycin
MOLM13	Acute Myeloid Leukemia	LAML	RPMI 1640 + 10% fetal bovine serum + 1% peniclin - streptomycin
Kasumi 1	Acute Myeloid Leukemia	LAML	RPMI 1640 + 10% fetal bovine serum + 1% peniclin - streptomycin
JHOS2	High-Grade Serous Ovarian Carcinoma	OV	RPMI 1640 + 10% fetal bovine serum + 1% peniclin - streptomycin
OVSAHO	High-Grade Serous Ovarian Carcinoma	OV	RPMI 1640 + 10% fetal bovine serum + 1% peniclin - streptomycin
TYKNU	High-Grade Serous Ovarian Carcinoma	OV	RPMI 1640 + 10% fetal bovine serum + 1% peniclin - streptomycin
OVCAR3	High-Grade Serous Ovarian Carcinoma	OV	RPMI 1640 + 10% fetal bovine serum + 1% peniclin - streptomycin
OV90	High-Grade Serous Ovarian Carcinoma	OV	RPMI 1640 + 10% fetal bovine serum + 1% peniclin - streptomycin
HCT 116	Colorectal adenocarcinoma	COAD	RPMI 1640 + 10% fetal bovine serum + 1% peniclin - streptomycin
Colo 205	Colorectal adenocarcinoma	COAD	RPMI 1640 + 10% fetal bovine serum + 1% peniclin - streptomycin
HCT 15	Colorectal adenocarcinoma	COAD	RPMI 1640 + 10% fetal bovine serum + 1% peniclin - streptomycin
NCI H508	Colorectal adenocarcinoma	COAD	RPMI 1640 + 10% fetal bovine serum + 1% peniclin - streptomycin
SW480	Colorectal adenocarcinoma	COAD	MEM + 10% fetal bovine serum + 1% peniclin - streptomycin + 1% non-essential amino acids + 1% pyruvate
LIM 1215	Colorectal adenocarcinoma	COAD	RPMI 1640 + 10% fetal bovine serum + 1% peniclin - streptomycin
WIDR	Colorectal adenocarcinoma	COAD	MEM + 10% fetal bovine serum + 1% peniclin - streptomycin + 1% non-essential amino acids + 1% pyruvate
Panc 08.13	Pancreatic Ductal Adenocarcinoma	PAAD	DMEM F12 + 10% fetal bovine serum + 1% peniclin - streptomycin
Hs766T	Pancreatic Ductal Adenocarcinoma	PAAD	DMEM F12 + 10% fetal bovine serum + 1% peniclin - streptomycin
Panc 02.03	Pancreatic Ductal Adenocarcinoma	PAAD	DMEM F12 + 10% fetal bovine serum + 1% peniclin - streptomycin
IMIM PC2	Pancreatic Ductal Adenocarcinoma	PAAD	DMEM F12 + 10% fetal bovine serum + 1% peniclin - streptomycin
Panc 1	Pancreatic Ductal Adenocarcinoma	PAAD	DMEM F12 + 10% fetal bovine serum + 1% peniclin - streptomycin
MiaPaca 2	Pancreatic Ductal Adenocarcinoma	PAAD	DMEM F12 + 10% fetal bovine serum + 1% peniclin - streptomycin
HPAF II	Pancreatic Ductal Adenocarcinoma	PAAD	DMEM F12 + 10% fetal bovine serum + 1% peniclin - streptomycin
ASPC1	Pancreatic Ductal Adenocarcinoma	PAAD	DMEM F12 + 10% fetal bovine serum + 1% peniclin - streptomycin
IMIM PC1	Pancreatic Ductal Adenocarcinoma	PAAD	DMEM F12 + 10% fetal bovine serum + 1% peniclin - streptomycin
CAPAN 1	Pancreatic Ductal Adenocarcinoma	PAAD	DMEM F12 + 10% fetal bovine serum + 1% peniclin - streptomycin
Panc 03.27	Pancreatic Ductal Adenocarcinoma	PAAD	DMEM F12 + 10% fetal bovine serum + 1% peniclin - streptomycin
Panc 04.03	Pancreatic Ductal Adenocarcinoma	PAAD	DMEM F12 + 10% fetal bovine serum + 1% peniclin - streptomycin
Panc 10.05	Pancreatic Ductal Adenocarcinoma	PAAD	DMEM F12 + 10% fetal bovine serum + 1% peniclin - streptomycin
CFPAC 1	Pancreatic Ductal Adenocarcinoma	PAAD	DMEM F12 + 10% fetal bovine serum + 1% peniclin - streptomycin
Sw1990	Pancreatic Ductal Adenocarcinoma	PAAD	DMEM F12 + 10% fetal bovine serum + 1% peniclin - streptomycin
CAPAN 2	Pancreatic Ductal Adenocarcinoma	PAAD	DMEM F12 + 10% fetal bovine serum + 1% peniclin - streptomycin
L3.6PL	Pancreatic Ductal Adenocarcinoma	PAAD	DMEM F12 + 10% fetal bovine serum + 1% peniclin - streptomycin
SU.86.86	Pancreatic Ductal Adenocarcinoma	PAAD	DMEM F12 + 10% fetal bovine serum + 1% peniclin - streptomycin
SW1573	Non-Small Cell Lung Cancer	LUAD	RPMI 1640 + 10% fetal bovine serum + 1% peniclin - streptomycin
H2009	Non-Small Cell Lung Cancer	LUAD	RPMI 1640 + 10% fetal bovine serum + 1% peniclin - streptomycin
A549	Non-Small Cell Lung Cancer	LUAD	RPMI 1640 + 10% fetal bovine serum + 1% peniclin - streptomycin
H727	Non-Small Cell Lung Cancer	LUAD	RPMI 1640 + 10% fetal bovine serum + 1% peniclin - streptomycin
H441	Non-Small Cell Lung Cancer	LUAD	RPMI 1640 + 10% fetal bovine serum + 1% peniclin - streptomycin
H2228	Non-Small Cell Lung Cancer	LUAD	RPMI 1640 + 10% fetal bovine serum + 1% peniclin - streptomycin
PC 9	Non-Small Cell Lung Cancer	LUAD	RPMI 1640 + 10% fetal bovine serum + 1% peniclin - streptomycin
H358	Non-Small Cell Lung Cancer	LUAD	RPMI 1640 + 10% fetal bovine serum + 1% peniclin - streptomycin
H23	Non-Small Cell Lung Cancer	LUAD	RPMI 1640 + 10% fetal bovine serum + 1% peniclin - streptomycin
A375	Melanoma	SKCM	RPMI 1640 + 10% fetal bovine serum + 1% peniclin - streptomycin
SKMEL5	Melanoma	SKCM	DMEM + 10% fetal bovine serum + 1% peniclin - streptomycin
MALM 3M	Melanoma	SKCM	RPMI 1640 + 10% fetal bovine serum + 1% peniclin - streptomycin
COLO 679	Melanoma	SKCM	RPMI 1640 + 10% fetal bovine serum + 1% peniclin - streptomycin
SK MEL 28	Melanoma	SKCM	DMEM + 10% fetal bovine serum + 1% peniclin - streptomycin
UACC62	Melanoma	SKCM	DMEM + 10% fetal bovine serum + 1% peniclin - streptomycin
PLC/Alex	Liver hepatocellular carcinoma	LIHC	RPMI 1640 + 10% fetal bovine serum + 1% peniclin - streptomycin
Hep G2	Liver hepatocellular carcinoma	LIHC	RPMI 1640 + 10% fetal bovine serum + 1% peniclin - streptomycin
SNU423	Liver hepatocellular carcinoma	LIHC	RPMI 1640 + 10% fetal bovine serum + 1% peniclin - streptomycin
HEP 3B	Liver hepatocellular carcinoma	LIHC	RPMI 1640 + 10% fetal bovine serum + 1% peniclin - streptomycin
TCCSUP	Bladder cancer	BLCA	RPMI 1640 + 10% fetal bovine serum + 1% peniclin - streptomycin
SCABER	Bladder cancer	BLCA	MEM + 10% fetal bovine serum + 1% peniclin - streptomycin + 1% non-essential amino acids + 1% pyruvate
T24	Bladder cancer	BLCA	McCoy's + 10% fetal bovine serum + 1% peniclin - streptomycin
HT 1376	Bladder cancer	BLCA	MEM + 10% fetal bovine serum + 1% peniclin - streptomycin + 1% non-essential amino acids + 1% pyruvate
VM CUB1	Bladder cancer	BLCA	DMEM + 10% fetal bovine serum + 1% peniclin - streptomycin
HCC1143	Breast cancer	BRCA	RPMI 1640 + 10% fetal bovine serum + 1% peniclin - streptomycin
AU 565	Breast cancer	BRCA	RPMI 1640 + 10% fetal bovine serum + 1% peniclin - streptomycin
BT 549	Breast cancer	BRCA	MEM + 10% fetal bovine serum + 1% peniclin - streptomycin + 1% non-essential amino acids + 1% pyruvate
MDA MB 468	Breast cancer	BRCA	MEM + 10% fetal bovine serum + 1% peniclin - streptomycin + 1% non-essential amino acids + 1% pyruvate
MDA MB 436	Breast cancer	BRCA	RPMI 1640 + 10% fetal bovine serum + 1% peniclin - streptomycin
BT 474	Breast cancer	BRCA	DMEM + 10% fetal bovine serum + 1% peniclin - streptomycin
ZR 75 1	Breast cancer	BRCA	RPMI 1640 + 10% fetal bovine serum + 1% peniclin - streptomycin
HCC 1395	Breast cancer	BRCA	MEM + 10% fetal bovine serum + 1% peniclin - streptomycin + 1% non-essential amino acids + 1% pyruvate
MCF7	Breast cancer	BRCA	DMEM + 10% fetal bovine serum + 1% peniclin - streptomycin
T47D	Breast cancer	BRCA	DMEM + 10% fetal bovine serum + 1% peniclin - streptomycin
SKBR3	Breast cancer	BRCA	McCoy's + 10% fetal bovine serum + 1% peniclin - streptomycin
HCC 1954	Breast cancer	BRCA	RPMI 1640 + 10% fetal bovine serum + 1% peniclin - streptomycin
MDA MB 231	Breast cancer	BRCA	RPMI 1640 + 10% fetal bovine serum + 1% peniclin - streptomycin
BT20	Breast cancer	BRCA	MEM + 10% fetal bovine serum + 1% peniclin - streptomycin + 1% non-essential amino acids + 1% pyruvate
U118 MG	Glialblastoma multiforme	GBM	DMEM + 10% fetal bovine serum + 1% peniclin - streptomycin
DBTRG 05MG	Glialblastoma multiforme	GBM	RPMI 1640 + 10% fetal bovine serum + 1% peniclin - streptomycin
A172	Glialblastoma multiforme	GBM	DMEM High Glucose + 10% fetal bovine serum + 1% peniclin - streptomycin
M059J	Glialblastoma multiforme	GBM	Ham's F-12/DMEM (2.5 mM L-Glutamine) + 10% fetal bovine serum + 1% peniclin - streptomycin + 1% non-essential amino acids
Primary Patient-Derived Cell Lines
Cell Line Name	Tissue of Origin	TCGA Abbreviation	Media
CRC 12x	Colorectal adenocarcinoma	COAD	RPMI 1640 + 10% fetal bovine serum + 1% peniclin - streptomycin
CRC240	Colorectal adenocarcinoma	COAD	RPMI 1640 + 10% fetal bovine serum + 1% peniclin - streptomycin
CRC 247	Colorectal adenocarcinoma	COAD	RPMI 1640 + 10% fetal bovine serum + 1% peniclin - streptomycin
CRC 119	Colorectal adenocarcinoma	COAD	RPMI 1640 + 10% fetal bovine serum + 1% peniclin - streptomycin
CRC 057	Colorectal adenocarcinoma	COAD	RPMI 1640 + 10% fetal bovine serum + 1% peniclin - streptomycin
Pa02C	Pancreatic Ductal Adenocarcinoma	PAAD	DMEM F12 + 10% fetal bovine serum + 1% peniclin - streptomycin
JH 2.5	Pancreatic Ductal Adenocarcinoma	PAAD	DMEM F12 + 10% fetal bovine serum + 1% peniclin - streptomycin
TSO III	Pancreatic Ductal Adenocarcinoma	PAAD	DMEM F12 + 10% fetal bovine serum + 1% peniclin - streptomycin
JH 3.11	Pancreatic Ductal Adenocarcinoma	PAAD	DMEM F12 + 10% fetal bovine serum + 1% peniclin - streptomycin
JH 4.3	Pancreatic Ductal Adenocarcinoma	PAAD	DMEM F12 + 10% fetal bovine serum + 1% peniclin - streptomycin
TSO129	Pancreatic Ductal Adenocarcinoma	PAAD	DMEM F12 + 10% fetal bovine serum + 1% peniclin - streptomycin
Pa03C	Pancreatic Ductal Adenocarcinoma	PAAD	DMEM F12 + 10% fetal bovine serum + 1% peniclin - streptomycin
Pa01C	Pancreatic Ductal Adenocarcinoma	PAAD	DMEM F12 + 10% fetal bovine serum + 1% peniclin - streptomycin
