# Supplementary material for: Systematic mapping of BCL-2 gene dependencies in cancer reveals molecular determinants of BH3 mimetic sensitivity
Source: Nat Commun. 2018 Aug 29;9:3513. doi: 10.1038/s41467-018-05815-z (PMC6115427; doi:10.1038/s41467-018-05815-z)
Supplement: Supplementary file 5 — Supplementary Data 2 [file 41467_2018_5815_MOESM5_ESM.xlsx]

## Sheet: BCL-2
Supplemental Table 2: Linear regression analysis to determine if tissue of origin or mutation status better predicts BCL-2 gene dependencies.
BCL-2 Dependency Linear Regression
	Effect Size	Std. Error	t-value	Adjusted p-value	Significance
Tissue (LAML)	2.40558	0.298202	8.06694	1e-10	p ≈ 0
Tissue (BLCA)	0.245366	0.370162	0.662861	0.510347
Tissue (BRCA)	-0.386452	0.254272	-1.51984	0.134609
Tissue (COAD)	-0.345977	0.41611	-0.831457	0.409517
Tissue (GBM)	-0.182403	0.428787	-0.425393	0.672305
Tissue (OV)	-0.196806	0.354336	-0.555423	0.580987
Tissue (LIHC)	1.0752	0.389475	2.76065	0.00795044	p<0.001
Tissue (SKCM)	0.698349	0.467704	1.49314	0.141443
Tissue (LUAD)	-0.0961015	0.381568	-0.251859	0.802143
Tissue (PAAD)	-0.122899	0.383949	-0.320091	0.750182
TP53 Mutation	-0.108319	0.191377	-0.565996	0.573831
PIK3CA Mutation	0.0704483	0.269482	0.261421	0.7948
PTEB Mutation	0.256984	0.35194	0.730193	0.468549
KRAS Mutation	-0.0925911	0.339785	-0.2725	0.786317
EGFR Mutation	0.576997	0.33367	1.72924	0.0896987	p<0.05
NF1 Mutation	-0.0743157	0.308658	-0.240771	0.81068
BRAF Mutation	-0.114037	0.327979	-0.347697	0.729472
RB1 Mutation	-1.1732	0.311223	-3.76963	0.000419136	p ≈ 0
ATM Mutation	-0.404153	0.239925	-1.6845	0.0980798	p<0.05
BRCA2 Mutation	0.827738	0.345503	2.39575	0.0202208	p<0.01
BRCA1 Mutation	-0.152722	0.29023	-0.52621	0.60098
F-Statistic	R-Squared	Adjusted R2
5.6	0.6934	0.5696

## Sheet: BCL-XL
Supplemental Table 2: Linear regression analysis to determine if tissue of origin or mutation status better predicts BCL-2 gene dependencies.
BCL-XL Dependency Linear Regression
	Effect Size	Std. Error	t-value	Adjusted p-value	Significance
Tissue (LAML)	-0.762088	0.3896	-1.95608	0.0558375	p<0.05
Tissue (BLCA)	1.34139	0.483615	2.77367	0.00767903	p<0.001
Tissue (BRCA)	-0.412552	0.332205	-1.24186	0.219861
Tissue (COAD)	-1.2461	0.543646	-2.29211	0.0259778	p<0.01
Tissue (GBM)	0.226245	0.560208	0.403859	0.687972
Tissue (OV)	-0.585007	0.462939	-1.26368	0.211981
Tissue (LIHC)	-0.0777022	0.508848	-0.152702	0.879224
Tissue (SKCM)	-0.884306	0.611054	-1.44718	0.153848
Tissue (LUAD)	-0.942231	0.498517	-1.89007	0.0643287	p<0.05
Tissue (PAAD)	-0.440174	0.501628	-0.877491	0.384256
TP53 Mutation	0.0522097	0.250033	0.208811	0.835412
PIK3CA Mutation	-0.249622	0.352077	-0.708997	0.481493
PTEB Mutation	0.427442	0.459808	0.929609	0.356869
KRAS Mutation	0.502071	0.443927	1.13098	0.263255
EGFR Mutation	-0.115735	0.435939	-0.265484	0.791687
NF1 Mutation	0.346326	0.40326	0.858816	0.394384
BRAF Mutation	1.35732	0.428503	3.1676	0.00257285	p<0.001
RB1 Mutation	-0.0433782	0.406612	-0.106682	0.915452
ATM Mutation	0.368444	0.313462	1.1754	0.245187
BRCA2 Mutation	-0.40015	0.451399	-0.886467	0.379447
BRCA1 Mutation	-0.181597	0.379184	-0.478916	0.634006
F-Statistic	R-Squared	Adjusted R2
2.255	0.4766	0.2653

## Sheet: MCL-1
Supplemental Table 2: Linear regression analysis to determine if tissue of origin or mutation status better predicts BCL-2 gene dependencies.
MCL-1 Dependency Linear Regression
	Effect Size	Std. Error	t-value	Adjusted p-value	Significance
Tissue (LAML)	0.946429	0.402199	2.35314	0.0224329	p<0.01
Tissue (BLCA)	-0.991351	0.499255	-1.98566	0.0523552	p<0.05
Tissue (BRCA)	0.365891	0.342948	1.0669	0.290945
Tissue (COAD)	-1.16647	0.561227	-2.07843	0.0426211	p<0.01
Tissue (GBM)	-1.19677	0.578324	-2.06938	0.0434967	p<0.01
Tissue (OV)	-0.693682	0.47791	-1.45149	0.152649
Tissue (LIHC)	-0.84219	0.525303	-1.60325	0.114938
Tissue (SKCM)	-0.305037	0.630814	-0.483561	0.630728
Tissue (LUAD)	-1.05846	0.514639	-2.05671	0.0447469	p<0.01
Tissue (PAAD)	-0.806285	0.51785	-1.55699	0.12554
TP53 Mutation	0.329947	0.258119	1.27827	0.206829
PIK3CA Mutation	0.120935	0.363463	0.332731	0.740675
PTEB Mutation	-0.186005	0.474677	-0.391855	0.696767
KRAS Mutation	0.455848	0.458283	0.994687	0.324495
EGFR Mutation	0.687219	0.450037	1.52703	0.132814
NF1 Mutation	-0.273577	0.416301	-0.657163	0.513975
BRAF Mutation	0.181346	0.44236	0.409951	0.683526
RB1 Mutation	0.0208248	0.419761	0.049611	0.960622
ATM Mutation	0.344188	0.323598	1.06363	0.292412
BRCA2 Mutation	-0.247586	0.465996	-0.531304	0.59747
BRCA1 Mutation	-0.217416	0.391446	-0.555417	0.580991
F-Statistic	R-Squared	Adjusted R2
1.963	0.4422	0.217

## Sheet: BCL-2 and BCL-XL
Supplemental Table 2: Linear regression analysis to determine if tissue of origin or mutation status better predicts BCL-2 gene dependencies.
BCL-2 + BCL-XL Co-Dependency Linear Regression
	Effect Size	Std. Error	t-value	Adjusted p-value	Significance
Tissue (LAML)	1.26659	0.38391	3.29919	0.00175465	p<0.001
Tissue (BLCA)	1.05179	0.476552	2.20709	0.0317455	p<0.01
Tissue (BRCA)	-0.505157	0.327354	-1.54316	0.128858
Tissue (COAD)	-1.06042	0.535706	-1.97948	0.0530673	p<0.05
Tissue (GBM)	0.107021	0.552026	0.193869	0.847033
Tissue (OV)	-0.58199	0.456178	-1.2758	0.207697
Tissue (LIHC)	-0.242691	0.501416	-0.484011	0.63041
Tissue (SKCM)	-0.475897	0.60213	-0.790356	0.43291
Tissue (LUAD)	-0.839699	0.491237	-1.70936	0.093347	p<0.05
Tissue (PAAD)	-0.633026	0.494302	-1.28065	0.206
TP53 Mutation	0.0531356	0.246382	0.215663	0.830094
PIK3CA Mutation	-0.317941	0.346935	-0.916429	0.363673
PTEB Mutation	0.683248	0.453093	1.50797	0.137615
KRAS Mutation	0.3184	0.437444	0.727865	0.469961
EGFR Mutation	-0.0452014	0.429573	-0.105224	0.916603
NF1 Mutation	0.42908	0.397371	1.0798	0.285215
BRAF Mutation	0.97264	0.422245	2.3035	0.0252809	p<0.01
RB1 Mutation	-0.469966	0.400674	-1.17294	0.246165
ATM Mutation	0.339806	0.308884	1.10011	0.276351
BRCA2 Mutation	-0.138514	0.444806	-0.311404	0.756739
BRCA1 Mutation	-0.131905	0.373646	-0.35302	0.7255
F-Statistic	R-Squared	Adjusted R2
2.396	0.4918	0.2866

## Sheet: BCL-2 and MCL-1
Supplemental Table 2: Linear regression analysis to determine if tissue of origin or mutation status better predicts BCL-2 gene dependencies.
BCL-2 + MCL-1 Co-Dependency Linear Regression
	Effect Size	Std. Error	t-value	Adjusted p-value	Significance
Tissue (LAML)	1.6068	0.356204	4.51088	3.71258e-05	p ≈ 0
Tissue (BLCA)	-1.00184	0.442161	-2.26577	0.0276562	p<0.01
Tissue (BRCA)	0.335291	0.303729	1.10391	0.274713
Tissue (COAD)	-0.892626	0.497046	-1.79586	0.0783273	p<0.05
Tissue (GBM)	-1.17105	0.512188	-2.28638	0.0263355	p<0.01
Tissue (OV)	-0.494286	0.423257	-1.16782	0.248208
Tissue (LIHC)	-0.954834	0.46523	-2.05239	0.0451808	p<0.01
Tissue (SKCM)	0.261835	0.558676	0.468671	0.641264
Tissue (LUAD)	-1.23514	0.455786	-2.7099	0.00909436	p<0.001
Tissue (PAAD)	-1.02913	0.458629	-2.24392	0.0291208	p<0.01
TP53 Mutation	0.249943	0.228601	1.09336	0.279277
PIK3CA Mutation	0.0281524	0.321898	0.0874577	0.930644
PTEB Mutation	-0.356258	0.420394	-0.847437	0.400635
KRAS Mutation	0.623429	0.405875	1.53601	0.130598
EGFR Mutation	0.530605	0.398572	1.33127	0.188908
NF1 Mutation	-0.433036	0.368693	-1.17451	0.24554
BRAF Mutation	0.0119966	0.391773	0.0306214	0.975689
RB1 Mutation	0.310221	0.371758	0.834471	0.407833
ATM Mutation	0.295921	0.286592	1.03255	0.306594
BRCA2 Mutation	-0.490773	0.412706	-1.18916	0.239779
BRCA1 Mutation	-0.101874	0.346681	-0.293855	0.770038
F-Statistic	R-Squared	Adjusted R2
3.184	0.5625	0.3858

## Sheet: BCL-XL and MCL-1
Supplemental Table 2: Linear regression analysis to determine if tissue of origin or mutation status better predicts BCL-2 gene dependencies.
BCL-XL + MCL-1 Co-Dependency Linear Regression
	Effect Size	Std. Error	t-value	Adjusted p-value	Significance
Tissue (LAML)	0.488182	0.449545	1.08595	0.282512
Tissue (BLCA)	-0.0164348	0.558026	-0.0294516	0.976617
Tissue (BRCA)	0.507036	0.38332	1.32275	0.191706
Tissue (COAD)	-0.777578	0.627293	-1.23958	0.220697
Tissue (GBM)	-0.648792	0.646404	-1.0037	0.320173
Tissue (OV)	-0.369795	0.534168	-0.692281	0.491841
Tissue (LIHC)	-0.584977	0.587141	-0.996314	0.323711
Tissue (SKCM)	-0.588295	0.705073	-0.834375	0.407886
Tissue (LUAD)	-1.34039	0.575221	-2.33022	0.02371	p<0.01
Tissue (PAAD)	-0.457804	0.57881	-0.79094	0.432572
TP53 Mutation	0.118163	0.288505	0.40957	0.683804
PIK3CA Mutation	-0.177618	0.406249	-0.437214	0.663766
PTEB Mutation	-0.510187	0.530556	-0.961609	0.340696
KRAS Mutation	0.573072	0.512232	1.11878	0.268378
EGFR Mutation	0.287493	0.503014	0.57154	0.570096
NF1 Mutation	-0.227825	0.465307	-0.489623	0.62646
BRAF Mutation	0.531723	0.494434	1.07542	0.287153
RB1 Mutation	-0.0870498	0.469175	-0.185538	0.853529
ATM Mutation	0.354209	0.361692	0.979311	0.331961
BRCA2 Mutation	-0.252766	0.520853	-0.485292	0.629507
BRCA1 Mutation	-0.280001	0.437526	-0.639963	0.525006
F-Statistic	R-Squared	Adjusted R2
1.077	0.3032	0.02177

## Sheet: BCL-2 and BCL-XL and MCL-1
Supplemental Table 2: Linear regression analysis to determine if tissue of origin or mutation status better predicts BCL-2 gene dependencies.
BCL-2 + BCL-XL + MCL-1 Co-Dependency Linear Regression
	Effect Size	Std. Error	t-value	Adjusted p-value	Significance
Tissue (LAML)	0.775028	0.396987	1.95227	0.0562994	p<0.05
Tissue (BLCA)	0.498193	0.492785	1.01097	0.31671
Tissue (BRCA)	0.268701	0.338504	0.793789	0.430926
Tissue (COAD)	-1.29849	0.553954	-2.34405	0.0229317	p<0.01
Tissue (GBM)	-0.909955	0.57083	-1.59409	0.116976
Tissue (OV)	-0.747667	0.471717	-1.58499	0.119031
Tissue (LIHC)	0.0144911	0.518496	0.0279484	0.97781
Tissue (SKCM)	-0.0654141	0.62264	-0.105059	0.916733
Tissue (LUAD)	-1.61446	0.50797	-3.17827	0.00249499	p<0.001
Tissue (PAAD)	-0.995976	0.511139	-1.94854	0.0567556	p<0.05
TP53 Mutation	0.338421	0.254774	1.32832	0.189873
PIK3CA Mutation	-0.205882	0.358753	-0.573884	0.56852
PTEB Mutation	0.168761	0.468526	0.360196	0.720159
KRAS Mutation	0.614419	0.452344	1.3583	0.180233
EGFR Mutation	0.265511	0.444205	0.597723	0.552619
NF1 Mutation	-0.0633841	0.410906	-0.154255	0.878006
BRAF Mutation	0.290747	0.436628	0.665892	0.508424
RB1 Mutation	-0.204814	0.414322	-0.494337	0.62315
ATM Mutation	0.324507	0.319405	1.01597	0.314347
BRCA2 Mutation	-0.375267	0.459958	-0.815873	0.418294
BRCA1 Mutation	-0.359034	0.386373	-0.929242	0.357058
F-Statistic	R-Squared	Adjusted R2
2.081	0.4566	0.2371
