# Supplementary material for: Systematic mapping of BCL-2 gene dependencies in cancer reveals molecular determinants of BH3 mimetic sensitivity
Source: Nat Commun. 2018 Aug 29;9:3513. doi: 10.1038/s41467-018-05815-z (PMC6115427; doi:10.1038/s41467-018-05815-z)
Supplement: Supplementary file 6 — Supplementary Data 3 [file 41467_2018_5815_MOESM6_ESM.xlsx]

## Sheet: BCL-2 Dependency
Supplemental Table 3: BCL-2 family gene expression correlates of BCL-2 dependency
Gene	Estimate (Effect Size)	Std. Error	t-value	Pr(>|t|)	Significance
BAD	-0.371192	0.140733	-2.63756	0.0108363	p<0.01
BAX	0.206422	0.115772	1.783	0.0801043	p<0.05
PUMA	-0.254735	0.268798	-0.947681	0.347437
BCL-2	0.793731	0.1971	4.02704	0.000174627	p ≈ 0
BFL-1	-0.0364381	0.0519648	-0.701207	0.48613
BCL-XL	-0.0476567	0.117198	-0.406632	0.685856
BCL-B	0.207558	0.454301	0.456874	0.649561
BIM	-0.338682	0.206084	-1.64341	0.106003	p<0.05
BPR	0.120265	0.149305	0.805498	0.424001
BCL-RAMBO	0.124819	0.215133	0.580197	0.564151
BCL-G	0.0378599	0.124208	0.304811	0.76166
BFK	-0.0747482	0.0892398	-0.837611	0.405874
BCL-W	0.0723024	0.234618	0.308171	0.759116
BID	-0.00631056	0.125485	-0.0502893	0.960074
BMF	0.0712047	0.135687	0.52477	0.601852
HRK	0.0293291	0.0690506	0.424749	0.672677
MCL-1	-0.251313	0.19576	-1.28378	0.2046
NOXA	0.0633124	0.0659378	0.960185	0.341164
F-Statistic	R-Squared	Adj-R2
4.705	0.6063	0.4774

## Sheet: BCL-XL Dependency
Supplemental Table 3: BCL-2 family gene expression correlates of BCL-XL dependency
Gene	Estimate (Effect Size)	Std. Error	t-value	Pr(>|t|)	Significance
BAD	0.195146	0.204319	0.955106	0.34378
BAX	0.0598135	0.158377	0.377666	0.707159
PUMA	0.154712	0.374102	0.413556	0.680837
BCL-2	0.00154589	0.277471	0.00557136	0.995575
BFL-1	0.0716244	0.0755085	0.948562	0.347069
BCL-XL	0.141684	0.161796	0.875691	0.385077
BCL-B	-0.554529	0.702523	-0.789339	0.433366
BIM	-0.375167	0.280427	-1.33784	0.186556
BPR	0.127558	0.210678	0.605463	0.547408
BCL-RAMBO	0.307337	0.291875	1.05297	0.297042
BCL-G	0.0854254	0.174238	0.490281	0.625922
BFK	-0.06519	0.123195	-0.529161	0.598863
BCL-W	0.10792	0.332965	0.324116	0.747102
BID	-0.184433	0.169962	-1.08514	0.282679
BMF	0.103115	0.194075	0.531317	0.597378
HRK	0.0353818	0.093878	0.376891	0.707732
MCL-1	-0.0344879	0.268453	-0.128469	0.898255
NOXA	0.181054	0.0902242	2.00672	0.0497978	p<0.01
F-Statistic	R-Squared	Adj-R2
1.232	0.2911	0.05474

## Sheet: MCL-1 Dependency
Supplemental Table 3: BCL-2 family gene expression correlates of MCL-1 dependency
Gene	Estimate (Effect Size)	Std. Error	t-value	Pr(>|t|)	Significance
BAD	-0.00681265	0.169444	-0.0402059	0.968075
BAX	0.165091	0.139391	1.18438	0.241356
PUMA	0.213599	0.323635	0.66	0.512008
BCL-2	-0.105893	0.23731	-0.44622	0.65719
BFL-1	-0.0545469	0.062566	-0.87183	0.387091
BCL-XL	-0.574269	0.141108	-4.06972	0.000151777	p ≈ 0
BCL-B	-0.186643	0.546981	-0.341223	0.734236
BIM	-0.0301878	0.248127	-0.121663	0.903609
BPR	0.126344	0.179765	0.702829	0.485127
BCL-RAMBO	-0.306595	0.259021	-1.18367	0.241635
BCL-G	-0.0669902	0.149547	-0.447954	0.655946
BFK	-0.0371216	0.107445	-0.345493	0.731042
BCL-W	0.246262	0.282481	0.871781	0.387118
BID	0.242291	0.151085	1.60368	0.114513
BMF	0.27234	0.163369	1.66703	0.101194
HRK	-0.0215453	0.0831374	-0.259153	0.796485
MCL-1	0.0295693	0.235696	0.125455	0.900621
NOXA	-0.0193423	0.0793895	-0.243638	0.808418
F-Statistic	R-Squared	Adj-R2
2.298	0.4292	0.2424
