# Supplementary material for: Systematic mapping of BCL-2 gene dependencies in cancer reveals molecular determinants of BH3 mimetic sensitivity
Source: Nat Commun. 2018 Aug 29;9:3513. doi: 10.1038/s41467-018-05815-z (PMC6115427; doi:10.1038/s41467-018-05815-z)
Supplement: Supplementary file 7 — Supplementary Data 4 [file 41467_2018_5815_MOESM7_ESM.xlsx]

## Sheet: sgRNA library
Supplemental Table 4: Negative-selection CRISPR screen to uncover sensitizers to BCL-XL + MCL-1 inhibition in the resistant cell line TyKNU
Gene Symbol	gRNA ID	Sequence	Pool	Chromosome	Position	Strand
ABL1	sgABL1_1	GGAAAGGACGAAACACCGGAAGAAATACAGCCTGACGG GTTTTAGAGCTAGAAATAGCAAGTTAAAATAAGGC	chr9	133738383	+	GAAGAAATACAGCCTGACGG
ABL1	sgABL1_2	GGAAAGGACGAAACACCGGCTGAGTATCTGCTGAGCAG GTTTTAGAGCTAGAAATAGCAAGTTAAAATAAGGC	chr9	133730343	+	GCTGAGTATCTGCTGAGCAG
ABL1	sgABL1_3	GGAAAGGACGAAACACCGGGTTCATCATCATTCAACGG GTTTTAGAGCTAGAAATAGCAAGTTAAAATAAGGC	chr9	133738194	+	GGTTCATCATCATTCAACGG
ABL1	sgABL1_4	GGAAAGGACGAAACACCGGCAGGAGGACACCATGGAGG GTTTTAGAGCTAGAAATAGCAAGTTAAAATAAGGC	chr9	133747512	+	GCAGGAGGACACCATGGAGG
ABL1	sgABL1_5	GGAAAGGACGAAACACCGGTAGTCCAGGAGGTTCCCGT GTTTTAGAGCTAGAAATAGCAAGTTAAAATAAGGC	chr9	133748298	-	GTAGTCCAGGAGGTTCCCGT
ABL2	sgABL2_1	GGAAAGGACGAAACACCGGAGAAAGTGAGAGTAGCCCT GTTTTAGAGCTAGAAATAGCAAGTTAAAATAAGGC	chr1	179095587	-	GAGAAAGTGAGAGTAGCCCT
ABL2	sgABL2_2	GGAAAGGACGAAACACCGATGGTGTACAAGCTCTGCCA GTTTTAGAGCTAGAAATAGCAAGTTAAAATAAGGC	chr1	179090949	+	ATGGTGTACAAGCTCTGCCA
ABL2	sgABL2_3	GGAAAGGACGAAACACCGAGTTCGCTCTAAGAATGGGC GTTTTAGAGCTAGAAATAGCAAGTTAAAATAAGGC	chr1	179095739	-	AGTTCGCTCTAAGAATGGGC
ABL2	sgABL2_4	GGAAAGGACGAAACACCGTGTACACCATCACTCCACAG GTTTTAGAGCTAGAAATAGCAAGTTAAAATAAGGC	chr1	179090939	-	TGTACACCATCACTCCACAG
ABL2	sgABL2_5	GGAAAGGACGAAACACCGGCAAAAGAGGGCCTATCGGC GTTTTAGAGCTAGAAATAGCAAGTTAAAATAAGGC	chr1	179081497	+	GCAAAAGAGGGCCTATCGGC
ACLY	sgACLY_1	GGAAAGGACGAAACACCGGAACCGATTCTGGATGGCTG GTTTTAGAGCTAGAAATAGCAAGTTAAAATAAGGC	chr17	40070040	+	GAACCGATTCTGGATGGCTG
ACLY	sgACLY_2	GGAAAGGACGAAACACCGAAAGTTCTTGAGGAAGCCTG GTTTTAGAGCTAGAAATAGCAAGTTAAAATAAGGC	chr17	40066505	+	AAAGTTCTTGAGGAAGCCTG
ACLY	sgACLY_3	GGAAAGGACGAAACACCGGATATGCCTCCCGCCCGAAG GTTTTAGAGCTAGAAATAGCAAGTTAAAATAAGGC	chr17	40063700	+	GATATGCCTCCCGCCCGAAG
ACLY	sgACLY_4	GGAAAGGACGAAACACCGAGGTGGCCCCAACTATCAGG GTTTTAGAGCTAGAAATAGCAAGTTAAAATAAGGC	chr17	40057976	-	AGGTGGCCCCAACTATCAGG
ACLY	sgACLY_5	GGAAAGGACGAAACACCGGACATGGATGGGGATCCCAG GTTTTAGAGCTAGAAATAGCAAGTTAAAATAAGGC	chr17	40055010	+	GACATGGATGGGGATCCCAG
ACVR1	sgACVR1_1	GGAAAGGACGAAACACCGAGAGCAATCATGATAAGCAC GTTTTAGAGCTAGAAATAGCAAGTTAAAATAAGGC	chr2	158655959	+	AGAGCAATCATGATAAGCAC
ACVR1	sgACVR1_2	GGAAAGGACGAAACACCGACAGTGGTCCTCATTACCGC GTTTTAGAGCTAGAAATAGCAAGTTAAAATAAGGC	chr2	158637036	+	ACAGTGGTCCTCATTACCGC
ACVR1	sgACVR1_3	GGAAAGGACGAAACACCGGCAGGTATGGTGAGGTGTGG GTTTTAGAGCTAGAAATAGCAAGTTAAAATAAGGC	chr2	158627001	-	GCAGGTATGGTGAGGTGTGG
ACVR1	sgACVR1_4	GGAAAGGACGAAACACCGGGAACCACATCGTAGAACGG GTTTTAGAGCTAGAAATAGCAAGTTAAAATAAGGC	chr2	158595040	+	GGAACCACATCGTAGAACGG
ACVR1	sgACVR1_5	GGAAAGGACGAAACACCGAGCACTGCTGGCCTTCACAG GTTTTAGAGCTAGAAATAGCAAGTTAAAATAAGGC	chr2	158637020	+	AGCACTGCTGGCCTTCACAG
ACVR1B	sgACVR1B_1	GGAAAGGACGAAACACCGGAACAGGAGGAACACCGGGC GTTTTAGAGCTAGAAATAGCAAGTTAAAATAAGGC	chr12	52370177	-	GAACAGGAGGAACACCGGGC
ACVR1B	sgACVR1B_2	GGAAAGGACGAAACACCGGTAGTCAGTGTAGCAGCAGT GTTTTAGAGCTAGAAATAGCAAGTTAAAATAAGGC	chr12	52369238	-	GTAGTCAGTGTAGCAGCAGT
ACVR1B	sgACVR1B_3	GGAAAGGACGAAACACCGGGAGAGACACATCTCACATG GTTTTAGAGCTAGAAATAGCAAGTTAAAATAAGGC	chr12	52370282	-	GGAGAGACACATCTCACATG
ACVR1B	sgACVR1B_4	GGAAAGGACGAAACACCGGGTACCTGAGCCAGACCCTG GTTTTAGAGCTAGAAATAGCAAGTTAAAATAAGGC	chr12	52370345	-	GGTACCTGAGCCAGACCCTG
ACVR1B	sgACVR1B_5	GGAAAGGACGAAACACCGTGGTTCGGGCCACTGTGCGC GTTTTAGAGCTAGAAATAGCAAGTTAAAATAAGGC	chr12	52374772	-	TGGTTCGGGCCACTGTGCGC
ACVR1C	sgACVR1C_1	GGAAAGGACGAAACACCGGCATCAGTCATGCTAACCAA GTTTTAGAGCTAGAAATAGCAAGTTAAAATAAGGC	chr2	158443842	-	GCATCAGTCATGCTAACCAA
ACVR1C	sgACVR1C_2	GGAAAGGACGAAACACCGGACCAAGTATCCCAAACCAG GTTTTAGAGCTAGAAATAGCAAGTTAAAATAAGGC	chr2	158395100	-	GACCAAGTATCCCAAACCAG
ACVR1C	sgACVR1C_3	GGAAAGGACGAAACACCGTTTACTGGGAAATAGCCCGG GTTTTAGAGCTAGAAATAGCAAGTTAAAATAAGGC	chr2	158397618	-	TTTACTGGGAAATAGCCCGG
ACVR1C	sgACVR1C_4	GGAAAGGACGAAACACCGGCTAACCAATGGAAAAGAGC GTTTTAGAGCTAGAAATAGCAAGTTAAAATAAGGC	chr2	158443831	-	GCTAACCAATGGAAAAGAGC
ACVR1C	sgACVR1C_5	GGAAAGGACGAAACACCGCTGGCGCTCTCAATTGCTAG GTTTTAGAGCTAGAAATAGCAAGTTAAAATAAGGC	chr2	158400998	-	CTGGCGCTCTCAATTGCTAG
ACVR2A	sgACVR2A_1	GGAAAGGACGAAACACCGATGGTGACAAAGATAAACGG GTTTTAGAGCTAGAAATAGCAAGTTAAAATAAGGC	chr2	148653966	+	ATGGTGACAAAGATAAACGG
ACVR2A	sgACVR2A_2	GGAAAGGACGAAACACCGGGTGTACAGGCATCACAAGA GTTTTAGAGCTAGAAATAGCAAGTTAAAATAAGGC	chr2	148657416	+	GGTGTACAGGCATCACAAGA
ACVR2A	sgACVR2A_3	GGAAAGGACGAAACACCGGAGTTGGAACAAGTACAGGA GTTTTAGAGCTAGAAATAGCAAGTTAAAATAAGGC	chr2	148657446	-	GAGTTGGAACAAGTACAGGA
ACVR2A	sgACVR2A_4	GGAAAGGACGAAACACCGGAGGATAGATATGTATGCCA GTTTTAGAGCTAGAAATAGCAAGTTAAAATAAGGC	chr2	148680613	+	GAGGATAGATATGTATGCCA
ACVR2A	sgACVR2A_5	GGAAAGGACGAAACACCGAAACCTAGTAATGGAGAAGG GTTTTAGAGCTAGAAATAGCAAGTTAAAATAAGGC	chr2	148672778	-	AAACCTAGTAATGGAGAAGG
ACVR2B	sgACVR2B_1	GGAAAGGACGAAACACCGACAGCAGCAGAAGTACACCT GTTTTAGAGCTAGAAATAGCAAGTTAAAATAAGGC	chr3	38519384	-	ACAGCAGCAGAAGTACACCT
ACVR2B	sgACVR2B_2	GGAAAGGACGAAACACCGGGCCTCAGGACAAGCAGTCG GTTTTAGAGCTAGAAATAGCAAGTTAAAATAAGGC	chr3	38520611	+	GGCCTCAGGACAAGCAGTCG
ACVR2B	sgACVR2B_3	GGAAAGGACGAAACACCGGCGATCCCCAGAGGAGGGCG GTTTTAGAGCTAGAAATAGCAAGTTAAAATAAGGC	chr3	38495837	-	GCGATCCCCAGAGGAGGGCG
ACVR2B	sgACVR2B_4	GGAAAGGACGAAACACCGGGCGTGGGGAGGCTGAGACA GTTTTAGAGCTAGAAATAGCAAGTTAAAATAAGGC	chr3	38518784	+	GGCGTGGGGAGGCTGAGACA
ACVR2B	sgACVR2B_5	GGAAAGGACGAAACACCGGGAGCGCTGCGAAGGCGAGC GTTTTAGAGCTAGAAATAGCAAGTTAAAATAAGGC	chr3	38518863	+	GGAGCGCTGCGAAGGCGAGC
ACVRL1	sgACVRL1_1	GGAAAGGACGAAACACCGTGTGAGAGCCCACATTGCAA GTTTTAGAGCTAGAAATAGCAAGTTAAAATAAGGC	chr12	52306927	+	TGTGAGAGCCCACATTGCAA
ACVRL1	sgACVRL1_2	GGAAAGGACGAAACACCGGTAGTGGTTGACGAACTCGG GTTTTAGAGCTAGAAATAGCAAGTTAAAATAAGGC	chr12	52307066	-	GTAGTGGTTGACGAACTCGG
ACVRL1	sgACVRL1_3	GGAAAGGACGAAACACCGGGGACACGTTGTGGTTGCAG GTTTTAGAGCTAGAAATAGCAAGTTAAAATAAGGC	chr12	52307103	-	GGGACACGTTGTGGTTGCAG
ACVRL1	sgACVRL1_4	GGAAAGGACGAAACACCGGCATCAGAAGGCCTTTCCTG GTTTTAGAGCTAGAAATAGCAAGTTAAAATAAGGC	chr12	52306276	-	GCATCAGAAGGCCTTTCCTG
ACVRL1	sgACVRL1_5	GGAAAGGACGAAACACCGGTAGTGCTGGTGCGGGAGGA GTTTTAGAGCTAGAAATAGCAAGTTAAAATAAGGC	chr12	52306978	+	GTAGTGCTGGTGCGGGAGGA
ADSS	sgADSS_1	GGAAAGGACGAAACACCGGTTCGCCGAGACCTACCCGG GTTTTAGAGCTAGAAATAGCAAGTTAAAATAAGGC	chr1	244615095	-	GTTCGCCGAGACCTACCCGG
ADSS	sgADSS_2	GGAAAGGACGAAACACCGGGGCGACGAAGGCAAAGGGA GTTTTAGAGCTAGAAATAGCAAGTTAAAATAAGGC	chr1	244614987	-	GGGCGACGAAGGCAAAGGGA
ADSS	sgADSS_3	GGAAAGGACGAAACACCGGGTGGTGGACCTGCTGGCGC GTTTTAGAGCTAGAAATAGCAAGTTAAAATAAGGC	chr1	244614966	-	GGTGGTGGACCTGCTGGCGC
ADSS	sgADSS_4	GGAAAGGACGAAACACCGGCGGCATCCTCCCTGCCCAA GTTTTAGAGCTAGAAATAGCAAGTTAAAATAAGGC	chr1	244615076	-	GCGGCATCCTCCCTGCCCAA
ADSS	sgADSS_5	GGAAAGGACGAAACACCGGCCCGGAGGAAACCGGGTGA GTTTTAGAGCTAGAAATAGCAAGTTAAAATAAGGC	chr1	244615029	-	GCCCGGAGGAAACCGGGTGA
AJUBA	sgAJUBA_1	GGAAAGGACGAAACACCGGGATGGCATCCCCTTCACAG GTTTTAGAGCTAGAAATAGCAAGTTAAAATAAGGC	chr14	23444226	-	GGATGGCATCCCCTTCACAG
AJUBA	sgAJUBA_2	GGAAAGGACGAAACACCGACATACTGACCTCAGAGGGG GTTTTAGAGCTAGAAATAGCAAGTTAAAATAAGGC	chr14	23444038	+	ACATACTGACCTCAGAGGGG
AJUBA	sgAJUBA_3	GGAAAGGACGAAACACCGGGGCTGTGAGGACATCGTGA GTTTTAGAGCTAGAAATAGCAAGTTAAAATAAGGC	chr14	23443306	-	GGGCTGTGAGGACATCGTGA
AJUBA	sgAJUBA_4	GGAAAGGACGAAACACCGTGGAGAAGTCCACTGTGAAG GTTTTAGAGCTAGAAATAGCAAGTTAAAATAAGGC	chr14	23444214	+	TGGAGAAGTCCACTGTGAAG
AJUBA	sgAJUBA_5	GGAAAGGACGAAACACCGGAGGGTGATATCCATGGACC GTTTTAGAGCTAGAAATAGCAAGTTAAAATAAGGC	chr14	23443288	-	GAGGGTGATATCCATGGACC
AKT1	sgAKT1_1	GGAAAGGACGAAACACCGGAAGGTGCGTTCGATGACAG GTTTTAGAGCTAGAAATAGCAAGTTAAAATAAGGC	chr14	105243019	+	GAAGGTGCGTTCGATGACAG
AKT1	sgAKT1_2	GGAAAGGACGAAACACCGGGTGATCCTGGTGAAGGAGA GTTTTAGAGCTAGAAATAGCAAGTTAAAATAAGGC	chr14	105241472	-	GGTGATCCTGGTGAAGGAGA
AKT1	sgAKT1_3	GGAAAGGACGAAACACCGGTGACCTGGGGCTTGAAGGG GTTTTAGAGCTAGAAATAGCAAGTTAAAATAAGGC	chr14	105237156	+	GTGACCTGGGGCTTGAAGGG
AKT1	sgAKT1_4	GGAAAGGACGAAACACCGGGGAGTACATCAAGACCTGG GTTTTAGAGCTAGAAATAGCAAGTTAAAATAAGGC	chr14	105246534	-	GGGAGTACATCAAGACCTGG
AKT1	sgAKT1_5	GGAAAGGACGAAACACCGCAAGGAGCGGCCGCAGGATG GTTTTAGAGCTAGAAATAGCAAGTTAAAATAAGGC	chr14	105246467	-	CAAGGAGCGGCCGCAGGATG
AKT2	sgAKT2_1	GGAAAGGACGAAACACCGCAGTCGTGGAGGAGTCACTG GTTTTAGAGCTAGAAATAGCAAGTTAAAATAAGGC	chr19	40748482	+	CAGTCGTGGAGGAGTCACTG
AKT2	sgAKT2_2	GGAAAGGACGAAACACCGGAAGGAAGTCATCATTGCCA GTTTTAGAGCTAGAAATAGCAAGTTAAAATAAGGC	chr19	40747847	-	GAAGGAAGTCATCATTGCCA
AKT2	sgAKT2_3	GGAAAGGACGAAACACCGGGGCAACTCACAGTGAGGAA GTTTTAGAGCTAGAAATAGCAAGTTAAAATAAGGC	chr19	40745941	+	GGGCAACTCACAGTGAGGAA
AKT2	sgAKT2_4	GGAAAGGACGAAACACCGAGCGTGTCTTCACAGAGGAG GTTTTAGAGCTAGAAATAGCAAGTTAAAATAAGGC	chr19	40743957	-	AGCGTGTCTTCACAGAGGAG
AKT2	sgAKT2_5	GGAAAGGACGAAACACCGGGGGCCCAGCGATGCCAAGG GTTTTAGAGCTAGAAATAGCAAGTTAAAATAAGGC	chr19	40741229	-	GGGGCCCAGCGATGCCAAGG
AKT3	sgAKT3_1	GGAAAGGACGAAACACCGATGGCCGAGCAGTAGACTGG GTTTTAGAGCTAGAAATAGCAAGTTAAAATAAGGC	chr1	243716207	-	ATGGCCGAGCAGTAGACTGG
AKT3	sgAKT3_2	GGAAAGGACGAAACACCGAAGAAGGTTGGGTTCAGAAG GTTTTAGAGCTAGAAATAGCAAGTTAAAATAAGGC	chr1	244006431	-	AAGAAGGTTGGGTTCAGAAG
AKT3	sgAKT3_3	GGAAAGGACGAAACACCGAGAATGGACAGAAGCTATCC GTTTTAGAGCTAGAAATAGCAAGTTAAAATAAGGC	chr1	243809317	-	AGAATGGACAGAAGCTATCC
AKT3	sgAKT3_4	GGAAAGGACGAAACACCGCTGTAGCAGACAGACTGCAG GTTTTAGAGCTAGAAATAGCAAGTTAAAATAAGGC	chr1	243809294	-	CTGTAGCAGACAGACTGCAG
AKT3	sgAKT3_5	GGAAAGGACGAAACACCGCAGACTGCAGAGGCAAGAAG GTTTTAGAGCTAGAAATAGCAAGTTAAAATAAGGC	chr1	243809284	-	CAGACTGCAGAGGCAAGAAG
ALK	sgALK_1	GGAAAGGACGAAACACCGGGCCCCAGCAACCTGAGCAG GTTTTAGAGCTAGAAATAGCAAGTTAAAATAAGGC	chr2	30143215	+	GGCCCCAGCAACCTGAGCAG
ALK	sgALK_2	GGAAAGGACGAAACACCGGCAGCTCCTGGTGCTTCCGG GTTTTAGAGCTAGAAATAGCAAGTTAAAATAAGGC	chr2	29446368	+	GCAGCTCCTGGTGCTTCCGG
ALK	sgALK_3	GGAAAGGACGAAACACCGCAGGAGCCACAGGAGCCCGA GTTTTAGAGCTAGAAATAGCAAGTTAAAATAAGGC	chr2	30143496	+	CAGGAGCCACAGGAGCCCGA
ALK	sgALK_4	GGAAAGGACGAAACACCGGCTGCCGTGGAAAGCAGCAG GTTTTAGAGCTAGAAATAGCAAGTTAAAATAAGGC	chr2	30143473	+	GCTGCCGTGGAAAGCAGCAG
ALK	sgALK_5	GGAAAGGACGAAACACCGGAGTAGCTGAGTGGCTCCCG GTTTTAGAGCTAGAAATAGCAAGTTAAAATAAGGC	chr2	30143386	+	GAGTAGCTGAGTGGCTCCCG
AR	sgAR_1	GGAAAGGACGAAACACCGGAAGCGTCTTGAGCAGGATG GTTTTAGAGCTAGAAATAGCAAGTTAAAATAAGGC	chrX	66942771	-	GAAGCGTCTTGAGCAGGATG
AR	sgAR_2	GGAAAGGACGAAACACCGGAAACTACAGGAGGAAGGAG GTTTTAGAGCTAGAAATAGCAAGTTAAAATAAGGC	chrX	66931272	+	GAAACTACAGGAGGAAGGAG
AR	sgAR_3	GGAAAGGACGAAACACCGGAAGCAGGGATGACTCTGGG GTTTTAGAGCTAGAAATAGCAAGTTAAAATAAGGC	chrX	66905947	+	GAAGCAGGGATGACTCTGGG
AR	sgAR_4	GGAAAGGACGAAACACCGAGGCTTCCGCAACTTACACG GTTTTAGAGCTAGAAATAGCAAGTTAAAATAAGGC	chrX	66937318	+	AGGCTTCCGCAACTTACACG
AR	sgAR_5	GGAAAGGACGAAACACCGGGGGCTCATGGTGTTTGCCA GTTTTAGAGCTAGAAATAGCAAGTTAAAATAAGGC	chrX	66937375	+	GGGGCTCATGGTGTTTGCCA
ARAF	sgARAF_1	GGAAAGGACGAAACACCGACGGTGCCCACTGCCCGGGA GTTTTAGAGCTAGAAATAGCAAGTTAAAATAAGGC	chrX	47422409	-	ACGGTGCCCACTGCCCGGGA
ARAF	sgARAF_2	GGAAAGGACGAAACACCGGCCCAACAAGCAACGCACGG GTTTTAGAGCTAGAAATAGCAAGTTAAAATAAGGC	chrX	47422441	+	GCCCAACAAGCAACGCACGG
ARAF	sgARAF_3	GGAAAGGACGAAACACCGAGGTTTGGCAACGGAAGCCA GTTTTAGAGCTAGAAATAGCAAGTTAAAATAAGGC	chrX	47424443	-	AGGTTTGGCAACGGAAGCCA
ARAF	sgARAF_4	GGAAAGGACGAAACACCGAGTGTCCAGGATTTGTCCGG GTTTTAGAGCTAGAAATAGCAAGTTAAAATAAGGC	chrX	47424661	+	AGTGTCCAGGATTTGTCCGG
ARAF	sgARAF_5	GGAAAGGACGAAACACCGAAGGCTCCATGGAGCCACCA GTTTTAGAGCTAGAAATAGCAAGTTAAAATAAGGC	chrX	47422359	+	AAGGCTCCATGGAGCCACCA
ARID5B	sgARID5B_1	GGAAAGGACGAAACACCGGATTCCAACAACAATTCCGA GTTTTAGAGCTAGAAATAGCAAGTTAAAATAAGGC	chr10	63810721	+	GATTCCAACAACAATTCCGA
ARID5B	sgARID5B_2	GGAAAGGACGAAACACCGGAATGACCGTACCTTGGCAA GTTTTAGAGCTAGAAATAGCAAGTTAAAATAAGGC	chr10	63810752	-	GAATGACCGTACCTTGGCAA
ARID5B	sgARID5B_3	GGAAAGGACGAAACACCGAAATATGTTTCCACTGACGG GTTTTAGAGCTAGAAATAGCAAGTTAAAATAAGGC	chr10	63829470	-	AAATATGTTTCCACTGACGG
ARID5B	sgARID5B_4	GGAAAGGACGAAACACCGGCGGGTACAAGTGGCAGCGC GTTTTAGAGCTAGAAATAGCAAGTTAAAATAAGGC	chr10	63829523	-	GCGGGTACAAGTGGCAGCGC
ARID5B	sgARID5B_5	GGAAAGGACGAAACACCGCGATGGCAAAGCCGTTGCCA GTTTTAGAGCTAGAAATAGCAAGTTAAAATAAGGC	chr10	63810738	+	CGATGGCAAAGCCGTTGCCA
AURKA	sgAURKA_1	GGAAAGGACGAAACACCGGTGCTTGCAAAGGAATGCGC GTTTTAGAGCTAGAAATAGCAAGTTAAAATAAGGC	chr20	54961448	+	GTGCTTGCAAAGGAATGCGC
AURKA	sgAURKA_2	GGAAAGGACGAAACACCGTTACCAGGTGCCGATGGCAG GTTTTAGAGCTAGAAATAGCAAGTTAAAATAAGGC	chr20	54961309	+	TTACCAGGTGCCGATGGCAG
AURKA	sgAURKA_3	GGAAAGGACGAAACACCGTCAGCTGGAGAAAGCCGGAG GTTTTAGAGCTAGAAATAGCAAGTTAAAATAAGGC	chr20	54958087	-	TCAGCTGGAGAAAGCCGGAG
AURKA	sgAURKA_4	GGAAAGGACGAAACACCGCCAAACTTTCCTTTACCCAG GTTTTAGAGCTAGAAATAGCAAGTTAAAATAAGGC	chr20	54958173	+	CCAAACTTTCCTTTACCCAG
AURKA	sgAURKA_5	GGAAAGGACGAAACACCGCCGACCTTCAATCATTTCAG GTTTTAGAGCTAGAAATAGCAAGTTAAAATAAGGC	chr20	54945658	+	CCGACCTTCAATCATTTCAG
AURKB	sgAURKB_1	GGAAAGGACGAAACACCGAAGGTGATGGAGAATAGCAG GTTTTAGAGCTAGAAATAGCAAGTTAAAATAAGGC	chr17	8110910	-	AAGGTGATGGAGAATAGCAG
AURKB	sgAURKB_2	GGAAAGGACGAAACACCGGCTCCTTGTAGAGCTCCCCG GTTTTAGAGCTAGAAATAGCAAGTTAAAATAAGGC	chr17	8110109	+	GCTCCTTGTAGAGCTCCCCG
AURKB	sgAURKB_3	GGAAAGGACGAAACACCGCAGGCCACCATACCTCAGGG GTTTTAGAGCTAGAAATAGCAAGTTAAAATAAGGC	chr17	8109796	+	CAGGCCACCATACCTCAGGG
AURKB	sgAURKB_4	GGAAAGGACGAAACACCGCTGTGGGCTGGACATTGGAG GTTTTAGAGCTAGAAATAGCAAGTTAAAATAAGGC	chr17	8111056	+	CTGTGGGCTGGACATTGGAG
AURKB	sgAURKB_5	GGAAAGGACGAAACACCGCAAGTCCCAGATAGAGAAGG GTTTTAGAGCTAGAAATAGCAAGTTAAAATAAGGC	chr17	8110546	-	CAAGTCCCAGATAGAGAAGG
AURKC	sgAURKC_1	GGAAAGGACGAAACACCGTGGGAGGCGCTCTCAAAGGG GTTTTAGAGCTAGAAATAGCAAGTTAAAATAAGGC	chr19	57746379	-	TGGGAGGCGCTCTCAAAGGG
AURKC	sgAURKC_2	GGAAAGGACGAAACACCGGCAGATAGAGAAGGAAGGAC GTTTTAGAGCTAGAAATAGCAAGTTAAAATAAGGC	chr19	57743527	+	GCAGATAGAGAAGGAAGGAC
AURKC	sgAURKC_3	GGAAAGGACGAAACACCGGACTGGAGCACCAGCTGCGC GTTTTAGAGCTAGAAATAGCAAGTTAAAATAAGGC	chr19	57743544	+	GACTGGAGCACCAGCTGCGC
AURKC	sgAURKC_4	GGAAAGGACGAAACACCGGGAAATAGTTATACAGGCGC GTTTTAGAGCTAGAAATAGCAAGTTAAAATAAGGC	chr19	57743925	-	GGAAATAGTTATACAGGCGC
AURKC	sgAURKC_5	GGAAAGGACGAAACACCGAGATGAACAGCGCACAGCCA GTTTTAGAGCTAGAAATAGCAAGTTAAAATAAGGC	chr19	57744027	+	AGATGAACAGCGCACAGCCA
AXL	sgAXL_1	GGAAAGGACGAAACACCGAAAGTTTGGCACCCATGGCG GTTTTAGAGCTAGAAATAGCAAGTTAAAATAAGGC	chr19	41725284	+	AAAGTTTGGCACCCATGGCG
AXL	sgAXL_2	GGAAAGGACGAAACACCGGAGGTACATTGGCTTCGGGA GTTTTAGAGCTAGAAATAGCAAGTTAAAATAAGGC	chr19	41726651	+	GAGGTACATTGGCTTCGGGA
AXL	sgAXL_3	GGAAAGGACGAAACACCGCGTGTCGGAAAGCTGCAGGG GTTTTAGAGCTAGAAATAGCAAGTTAAAATAAGGC	chr19	41727059	-	CGTGTCGGAAAGCTGCAGGG
AXL	sgAXL_4	GGAAAGGACGAAACACCGATAGCCAGGCTGGGACACGA GTTTTAGAGCTAGAAATAGCAAGTTAAAATAAGGC	chr19	41727119	-	ATAGCCAGGCTGGGACACGA
AXL	sgAXL_5	GGAAAGGACGAAACACCGGGAACATGCAGGCTGCGCTG GTTTTAGAGCTAGAAATAGCAAGTTAAAATAAGGC	chr19	41727940	-	GGAACATGCAGGCTGCGCTG
B4GALT3	sgB4GALT3_1	GGAAAGGACGAAACACCGGGTTACTGTAGACATCACGA GTTTTAGAGCTAGAAATAGCAAGTTAAAATAAGGC	chr1	161145679	+	GGTTACTGTAGACATCACGA
B4GALT3	sgB4GALT3_2	GGAAAGGACGAAACACCGGAATCCCCGGGTAGAACCAG GTTTTAGAGCTAGAAATAGCAAGTTAAAATAAGGC	chr1	161144941	-	GAATCCCCGGGTAGAACCAG
B4GALT3	sgB4GALT3_3	GGAAAGGACGAAACACCGGGGGCTCACAACCTGCAGGG GTTTTAGAGCTAGAAATAGCAAGTTAAAATAAGGC	chr1	161144908	+	GGGGCTCACAACCTGCAGGG
B4GALT3	sgB4GALT3_4	GGAAAGGACGAAACACCGGGTGGTAGAGCAGCAGGCGC GTTTTAGAGCTAGAAATAGCAAGTTAAAATAAGGC	chr1	161144839	+	GGTGGTAGAGCAGCAGGCGC
B4GALT3	sgB4GALT3_5	GGAAAGGACGAAACACCGGCTGCTGGCGCTGCAAGAAG GTTTTAGAGCTAGAAATAGCAAGTTAAAATAAGGC	chr1	161144812	+	GCTGCTGGCGCTGCAAGAAG
BCL2	sgBCL2_1	GGAAAGGACGAAACACCGGCGGGGACGCTTTGCCACGG GTTTTAGAGCTAGAAATAGCAAGTTAAAATAAGGC	chr18	60985503	-	GCGGGGACGCTTTGCCACGG
BCL2	sgBCL2_2	GGAAAGGACGAAACACCGGTGGAGGAGCTCTTCAGGGA GTTTTAGAGCTAGAAATAGCAAGTTAAAATAAGGC	chr18	60985481	-	GTGGAGGAGCTCTTCAGGGA
BCL2	sgBCL2_3	GGAAAGGACGAAACACCGGAGGAGAAGATGCCCGGTGC GTTTTAGAGCTAGAAATAGCAAGTTAAAATAAGGC	chr18	60985748	+	GAGGAGAAGATGCCCGGTGC
BCL2	sgBCL2_4	GGAAAGGACGAAACACCGGCTGGATGGGGCGTGTGCCC GTTTTAGAGCTAGAAATAGCAAGTTAAAATAAGGC	chr18	60985721	+	GCTGGATGGGGCGTGTGCCC
BCL2	sgBCL2_5	GGAAAGGACGAAACACCGGCGGCGGGAGAAGTCGTCGC GTTTTAGAGCTAGAAATAGCAAGTTAAAATAAGGC	chr18	60985579	+	GCGGCGGGAGAAGTCGTCGC
BCL2A1	sgBCL2A1_1	GGAAAGGACGAAACACCGGAAGACGGCATCATTAACTG GTTTTAGAGCTAGAAATAGCAAGTTAAAATAAGGC	chr15	80263205	-	GAAGACGGCATCATTAACTG
BCL2A1	sgBCL2A1_2	GGAAAGGACGAAACACCGGGATAAGGCAAAACGGAGGC GTTTTAGAGCTAGAAATAGCAAGTTAAAATAAGGC	chr15	80263045	-	GGATAAGGCAAAACGGAGGC
BCL2A1	sgBCL2A1_3	GGAAAGGACGAAACACCGTCTACGACAGCAAATTGCCC GTTTTAGAGCTAGAAATAGCAAGTTAAAATAAGGC	chr15	80263134	-	TCTACGACAGCAAATTGCCC
BCL2A1	sgBCL2A1_4	GGAAAGGACGAAACACCGGTCCTACAGATACCACAACC GTTTTAGAGCTAGAAATAGCAAGTTAAAATAAGGC	chr15	80263385	-	GTCCTACAGATACCACAACC
BCL2A1	sgBCL2A1_5	GGAAAGGACGAAACACCGCTTATAGGTATCCACATCCG GTTTTAGAGCTAGAAATAGCAAGTTAAAATAAGGC	chr15	80263114	+	CTTATAGGTATCCACATCCG
BCL2L1	sgBCL2L1_1	GGAAAGGACGAAACACCGGCACCTGGCAGACAGCCCCG GTTTTAGAGCTAGAAATAGCAAGTTAAAATAAGGC	chr20	30309832	-	GCACCTGGCAGACAGCCCCG
BCL2L1	sgBCL2L1_2	GGAAAGGACGAAACACCGTGTGGAAGAGAACAGGACTG GTTTTAGAGCTAGAAATAGCAAGTTAAAATAAGGC	chr20	30309916	-	TGTGGAAGAGAACAGGACTG
BCL2L1	sgBCL2L1_3	GGAAAGGACGAAACACCGCCAGTGGCTCCATTCACCGC GTTTTAGAGCTAGAAATAGCAAGTTAAAATAAGGC	chr20	30309813	+	CCAGTGGCTCCATTCACCGC
BCL2L1	sgBCL2L1_4	GGAAAGGACGAAACACCGCAGCAGTTTGGATGCCCGGG GTTTTAGAGCTAGAAATAGCAAGTTAAAATAAGGC	chr20	30309787	-	CAGCAGTTTGGATGCCCGGG
BCL2L1	sgBCL2L1_5	GGAAAGGACGAAACACCGCAGGCGACGAGTTTGAACTG GTTTTAGAGCTAGAAATAGCAAGTTAAAATAAGGC	chr20	30309725	-	CAGGCGACGAGTTTGAACTG
BCL2L2	sgBCL2L2_1	GGAAAGGACGAAACACCGGCTGACTGGATCCACAGCAG GTTTTAGAGCTAGAAATAGCAAGTTAAAATAAGGC	chr14	23777379	+	GCTGACTGGATCCACAGCAG
BCL2L2	sgBCL2L2_2	GGAAAGGACGAAACACCGTGAGAGTGTCAACAAGGAGA GTTTTAGAGCTAGAAATAGCAAGTTAAAATAAGGC	chr14	23777300	+	TGAGAGTGTCAACAAGGAGA
BCL2L2	sgBCL2L2_3	GGAAAGGACGAAACACCGCAAGGAGATGGAACCACTGG GTTTTAGAGCTAGAAATAGCAAGTTAAAATAAGGC	chr14	23777312	+	CAAGGAGATGGAACCACTGG
BCL2L2	sgBCL2L2_4	GGAAAGGACGAAACACCGCCAGATCAGAGAAGGTGCGC GTTTTAGAGCTAGAAATAGCAAGTTAAAATAAGGC	chr14	23777150	-	CCAGATCAGAGAAGGTGCGC
BCL2L2	sgBCL2L2_5	GGAAAGGACGAAACACCGGCGTTGTTGGGCTGAGCCTG GTTTTAGAGCTAGAAATAGCAAGTTAAAATAAGGC	chr14	23777191	-	GCGTTGTTGGGCTGAGCCTG
BDH1	sgBDH1_1	GGAAAGGACGAAACACCGCAGGGGTCTGGAGAGGCGGG GTTTTAGAGCTAGAAATAGCAAGTTAAAATAAGGC	chr3	197273285	+	CAGGGGTCTGGAGAGGCGGG
BDH1	sgBDH1_2	GGAAAGGACGAAACACCGTGTCTGCAGCAGCGAAGAGG GTTTTAGAGCTAGAAATAGCAAGTTAAAATAAGGC	chr3	197249562	-	TGTCTGCAGCAGCGAAGAGG
BDH1	sgBDH1_3	GGAAAGGACGAAACACCGGAAGTAGAACCAAGCAATAG GTTTTAGAGCTAGAAATAGCAAGTTAAAATAAGGC	chr3	197260406	+	GAAGTAGAACCAAGCAATAG
BDH1	sgBDH1_4	GGAAAGGACGAAACACCGCGAAGAGGTGGAGAAAGTGG GTTTTAGAGCTAGAAATAGCAAGTTAAAATAAGGC	chr3	197249550	-	CGAAGAGGTGGAGAAAGTGG
BDH1	sgBDH1_5	GGAAAGGACGAAACACCGGGGGCGCCCTACCTTTCTCA GTTTTAGAGCTAGAAATAGCAAGTTAAAATAAGGC	chr3	197249499	+	GGGGCGCCCTACCTTTCTCA
BLK	sgBLK_1	GGAAAGGACGAAACACCGAGAGAGAGTGAAACCAACAA GTTTTAGAGCTAGAAATAGCAAGTTAAAATAAGGC	chr8	11407750	+	AGAGAGAGTGAAACCAACAA
BLK	sgBLK_2	GGAAAGGACGAAACACCGGGAAAAGCCGATCAAAGAGA GTTTTAGAGCTAGAAATAGCAAGTTAAAATAAGGC	chr8	11400766	+	GGAAAAGCCGATCAAAGAGA
BLK	sgBLK_3	GGAAAGGACGAAACACCGGAAGGTCAGCGCCCAAGACA GTTTTAGAGCTAGAAATAGCAAGTTAAAATAAGGC	chr8	11400811	+	GAAGGTCAGCGCCCAAGACA
BLK	sgBLK_4	GGAAAGGACGAAACACCGGGGCAATCACTCACCAGGGG GTTTTAGAGCTAGAAATAGCAAGTTAAAATAAGGC	chr8	11400851	-	GGGCAATCACTCACCAGGGG
BLK	sgBLK_5	GGAAAGGACGAAACACCGGGGTGAGGCCAACGTGATGA GTTTTAGAGCTAGAAATAGCAAGTTAAAATAAGGC	chr8	11414240	+	GGGTGAGGCCAACGTGATGA
BMPR1A	sgBMPR1A_1	GGAAAGGACGAAACACCGTAACCTACCTATGACAACAG GTTTTAGAGCTAGAAATAGCAAGTTAAAATAAGGC	chr10	88659636	-	TAACCTACCTATGACAACAG
BMPR1A	sgBMPR1A_2	GGAAAGGACGAAACACCGCAACTGGACAGGTTTCATAG GTTTTAGAGCTAGAAATAGCAAGTTAAAATAAGGC	chr10	88678918	+	CAACTGGACAGGTTTCATAG
BMPR1A	sgBMPR1A_3	GGAAAGGACGAAACACCGGATAGTATGCTTCATGGCAC GTTTTAGAGCTAGAAATAGCAAGTTAAAATAAGGC	chr10	88649830	+	GATAGTATGCTTCATGGCAC
BMPR1A	sgBMPR1A_4	GGAAAGGACGAAACACCGGGTGGGCACCAAACGCTACA GTTTTAGAGCTAGAAATAGCAAGTTAAAATAAGGC	chr10	88681313	+	GGTGGGCACCAAACGCTACA
BMPR1A	sgBMPR1A_5	GGAAAGGACGAAACACCGCTACATGGCTCCCGAAGTGC GTTTTAGAGCTAGAAATAGCAAGTTAAAATAAGGC	chr10	88681328	+	CTACATGGCTCCCGAAGTGC
BMPR1B	sgBMPR1B_1	GGAAAGGACGAAACACCGGCCCCTCATTCCCAAACCGG GTTTTAGAGCTAGAAATAGCAAGTTAAAATAAGGC	chr4	96073890	+	GCCCCTCATTCCCAAACCGG
BMPR1B	sgBMPR1B_2	GGAAAGGACGAAACACCGAAATGTGGGCACCAAGAAAG GTTTTAGAGCTAGAAATAGCAAGTTAAAATAAGGC	chr4	96025602	+	AAATGTGGGCACCAAGAAAG
BMPR1B	sgBMPR1B_3	GGAAAGGACGAAACACCGTGTTCTTCTCATACCAGCAG GTTTTAGAGCTAGAAATAGCAAGTTAAAATAAGGC	chr4	96046267	-	TGTTCTTCTCATACCAGCAG
BMPR1B	sgBMPR1B_4	GGAAAGGACGAAACACCGTAAGCCACTGACAGAAGAGT GTTTTAGAGCTAGAAATAGCAAGTTAAAATAAGGC	chr4	96052504	-	TAAGCCACTGACAGAAGAGT
BMPR1B	sgBMPR1B_5	GGAAAGGACGAAACACCGGGGAAGTTTGGATGGGAAAG GTTTTAGAGCTAGAAATAGCAAGTTAAAATAAGGC	chr4	96051074	+	GGGAAGTTTGGATGGGAAAG
BMPR2	sgBMPR2_1	GGAAAGGACGAAACACCGGCATATCCTCAAAAGTGGGA GTTTTAGAGCTAGAAATAGCAAGTTAAAATAAGGC	chr2	203407086	-	GCATATCCTCAAAAGTGGGA
BMPR2	sgBMPR2_2	GGAAAGGACGAAACACCGGCTGGACATAGAATGCTCAG GTTTTAGAGCTAGAAATAGCAAGTTAAAATAAGGC	chr2	203420091	-	GCTGGACATAGAATGCTCAG
BMPR2	sgBMPR2_3	GGAAAGGACGAAACACCGACAACAACCACAAACACCAC GTTTTAGAGCTAGAAATAGCAAGTTAAAATAAGGC	chr2	203420222	+	ACAACAACCACAAACACCAC
BMPR2	sgBMPR2_4	GGAAAGGACGAAACACCGGGATCGTCTTGTGGACAGGA GTTTTAGAGCTAGAAATAGCAAGTTAAAATAAGGC	chr2	203421040	+	GGATCGTCTTGTGGACAGGA
BMPR2	sgBMPR2_5	GGAAAGGACGAAACACCGAGGGAACGGCCACTAGAAGG GTTTTAGAGCTAGAAATAGCAAGTTAAAATAAGGC	chr2	203421059	+	AGGGAACGGCCACTAGAAGG
BRAF	sgBRAF_1	GGAAAGGACGAAACACCGAAGATGGCGGCGCTGAGCGG GTTTTAGAGCTAGAAATAGCAAGTTAAAATAAGGC	chr7	140624487	-	AAGATGGCGGCGCTGAGCGG
BRAF	sgBRAF_2	GGAAAGGACGAAACACCGATACCCAATAGAGTCCGAGG GTTTTAGAGCTAGAAATAGCAAGTTAAAATAAGGC	chr7	140500158	+	ATACCCAATAGAGTCCGAGG
BRAF	sgBRAF_3	GGAAAGGACGAAACACCGTGAGCCAGGTAATGAGGCAG GTTTTAGAGCTAGAAATAGCAAGTTAAAATAAGGC	chr7	140482908	+	TGAGCCAGGTAATGAGGCAG
BRAF	sgBRAF_4	GGAAAGGACGAAACACCGGGGCCAGGCTCTGTTCAACG GTTTTAGAGCTAGAAATAGCAAGTTAAAATAAGGC	chr7	140624443	-	GGGCCAGGCTCTGTTCAACG
BRAF	sgBRAF_5	GGAAAGGACGAAACACCGCAACGGGGACATGGAGCCCG GTTTTAGAGCTAGAAATAGCAAGTTAAAATAAGGC	chr7	140624428	-	CAACGGGGACATGGAGCCCG
BRD4	sgBRD4_1	GGAAAGGACGAAACACCGGAGCAGCTCAAGTGCTGCAG GTTTTAGAGCTAGAAATAGCAAGTTAAAATAAGGC	chr19	15375354	-	GAGCAGCTCAAGTGCTGCAG
BRD4	sgBRD4_2	GGAAAGGACGAAACACCGTGAGGGGTCTGGGTCTGCGG GTTTTAGAGCTAGAAATAGCAAGTTAAAATAAGGC	chr19	15376379	+	TGAGGGGTCTGGGTCTGCGG
BRD4	sgBRD4_3	GGAAAGGACGAAACACCGGGCGTGGCCTGCACAGGAGG GTTTTAGAGCTAGAAATAGCAAGTTAAAATAAGGC	chr19	15376349	+	GGCGTGGCCTGCACAGGAGG
BRD4	sgBRD4_4	GGAAAGGACGAAACACCGGCTGGGGAGCTGGAGCGGGT GTTTTAGAGCTAGAAATAGCAAGTTAAAATAAGGC	chr19	15376215	+	GCTGGGGAGCTGGAGCGGGT
BRD4	sgBRD4_5	GGAAAGGACGAAACACCGGAGCCACCCACCCATCATCG GTTTTAGAGCTAGAAATAGCAAGTTAAAATAAGGC	chr19	15376188	-	GAGCCACCCACCCATCATCG
BTK	sgBTK_1	GGAAAGGACGAAACACCGGTAGTTAATGAGCTCAGGGA GTTTTAGAGCTAGAAATAGCAAGTTAAAATAAGGC	chrX	100613317	+	GTAGTTAATGAGCTCAGGGA
BTK	sgBTK_2	GGAAAGGACGAAACACCGGCTGCTGAGTCTGGAAGCGG GTTTTAGAGCTAGAAATAGCAAGTTAAAATAAGGC	chrX	100611114	+	GCTGCTGAGTCTGGAAGCGG
BTK	sgBTK_3	GGAAAGGACGAAACACCGCTGAAGAACTAAGGAAGCGG GTTTTAGAGCTAGAAATAGCAAGTTAAAATAAGGC	chrX	100625008	-	CTGAAGAACTAAGGAAGCGG
BTK	sgBTK_4	GGAAAGGACGAAACACCGGTAATACTGGCTCTGAGGTG GTTTTAGAGCTAGAAATAGCAAGTTAAAATAAGGC	chrX	100613365	+	GTAATACTGGCTCTGAGGTG
BTK	sgBTK_5	GGAAAGGACGAAACACCGGTGAAGTATGGGAAATGGAG GTTTTAGAGCTAGAAATAGCAAGTTAAAATAAGGC	chrX	100611856	-	GTGAAGTATGGGAAATGGAG
CAD	sgCAD_1	GGAAAGGACGAAACACCGGAAGGAGATTGAGTACGAGG GTTTTAGAGCTAGAAATAGCAAGTTAAAATAAGGC	chr2	27448743	+	GAAGGAGATTGAGTACGAGG
CAD	sgCAD_2	GGAAAGGACGAAACACCGGCAGGAGGACACCTATGTGG GTTTTAGAGCTAGAAATAGCAAGTTAAAATAAGGC	chr2	27462079	+	GCAGGAGGACACCTATGTGG
CAD	sgCAD_3	GGAAAGGACGAAACACCGGAAGCCCTGGGATGCCACGG GTTTTAGAGCTAGAAATAGCAAGTTAAAATAAGGC	chr2	27463150	-	GAAGCCCTGGGATGCCACGG
CAD	sgCAD_4	GGAAAGGACGAAACACCGGCAGCCACTCATGCAGGGTG GTTTTAGAGCTAGAAATAGCAAGTTAAAATAAGGC	chr2	27444169	-	GCAGCCACTCATGCAGGGTG
CAD	sgCAD_5	GGAAAGGACGAAACACCGGGGAGCTGACCAAGAAGTTG GTTTTAGAGCTAGAAATAGCAAGTTAAAATAAGGC	chr2	27445074	+	GGGAGCTGACCAAGAAGTTG
CARD11	sgCARD11_1	GGAAAGGACGAAACACCGACAGTGGAGGAAGGCCACGA GTTTTAGAGCTAGAAATAGCAAGTTAAAATAAGGC	chr7	2984156	-	ACAGTGGAGGAAGGCCACGA
CARD11	sgCARD11_2	GGAAAGGACGAAACACCGGAAGAAGACAATGACAGCGG GTTTTAGAGCTAGAAATAGCAAGTTAAAATAAGGC	chr7	2966399	-	GAAGAAGACAATGACAGCGG
CARD11	sgCARD11_3	GGAAAGGACGAAACACCGGCAGCTGGTGGCCCTCACGG GTTTTAGAGCTAGAAATAGCAAGTTAAAATAAGGC	chr7	2962771	+	GCAGCTGGTGGCCCTCACGG
CARD11	sgCARD11_4	GGAAAGGACGAAACACCGGAAGCTGGTGAAGGACATGG GTTTTAGAGCTAGAAATAGCAAGTTAAAATAAGGC	chr7	2959220	-	GAAGCTGGTGAAGGACATGG
CARD11	sgCARD11_5	GGAAAGGACGAAACACCGGATGCACCGAGGCAGCCGGG GTTTTAGAGCTAGAAATAGCAAGTTAAAATAAGGC	chr7	2958166	-	GATGCACCGAGGCAGCCGGG
CBFB	sgCBFB_1	GGAAAGGACGAAACACCGAGCGTGCCTGGCGTTCCTCG GTTTTAGAGCTAGAAATAGCAAGTTAAAATAAGGC	chr16	67063662	-	AGCGTGCCTGGCGTTCCTCG
CBFB	sgCBFB_2	GGAAAGGACGAAACACCGGAGAGACAGATTGGTTCCTG GTTTTAGAGCTAGAAATAGCAAGTTAAAATAAGGC	chr16	67070555	-	GAGAGACAGATTGGTTCCTG
CBFB	sgCBFB_3	GGAAAGGACGAAACACCGGTCTCATCGGGAGGAAATGG GTTTTAGAGCTAGAAATAGCAAGTTAAAATAAGGC	chr16	67116190	+	GTCTCATCGGGAGGAAATGG
CBFB	sgCBFB_4	GGAAAGGACGAAACACCGGGGCTGTCTGGAGTTTGATG GTTTTAGAGCTAGAAATAGCAAGTTAAAATAAGGC	chr16	67100668	+	GGGCTGTCTGGAGTTTGATG
CBFB	sgCBFB_5	GGAAAGGACGAAACACCGGTTTGATGAGGAGCGAGCCC GTTTTAGAGCTAGAAATAGCAAGTTAAAATAAGGC	chr16	67100680	+	GTTTGATGAGGAGCGAGCCC
CBL	sgCBL_1	GGAAAGGACGAAACACCGGACGGTGGACAAGAAGATGG GTTTTAGAGCTAGAAATAGCAAGTTAAAATAAGGC	chr11	119077274	+	GACGGTGGACAAGAAGATGG
CBL	sgCBL_2	GGAAAGGACGAAACACCGGATTACTAAAGCAGATGCTG GTTTTAGAGCTAGAAATAGCAAGTTAAAATAAGGC	chr11	119142541	+	GATTACTAAAGCAGATGCTG
CBL	sgCBL_3	GGAAAGGACGAAACACCGGAGGGAACACATACTCGCTG GTTTTAGAGCTAGAAATAGCAAGTTAAAATAAGGC	chr11	119155760	-	GAGGGAACACATACTCGCTG
CBL	sgCBL_4	GGAAAGGACGAAACACCGAAGGCGGCTAGAGGGGACAG GTTTTAGAGCTAGAAATAGCAAGTTAAAATAAGGC	chr11	119156074	-	AAGGCGGCTAGAGGGGACAG
CBL	sgCBL_5	GGAAAGGACGAAACACCGGCAGCCATGAGTCTCCAAGG GTTTTAGAGCTAGAAATAGCAAGTTAAAATAAGGC	chr11	119156090	-	GCAGCCATGAGTCTCCAAGG
CCND1	sgCCND1_1	GGAAAGGACGAAACACCGGCTGCGGGCCATGCTGAAGG GTTTTAGAGCTAGAAATAGCAAGTTAAAATAAGGC	chr11	69456162	+	GCTGCGGGCCATGCTGAAGG
CCND1	sgCCND1_2	GGAAAGGACGAAACACCGGTAGGACACCGAGGGCGCGC GTTTTAGAGCTAGAAATAGCAAGTTAAAATAAGGC	chr11	69456194	-	GTAGGACACCGAGGGCGCGC
CCND1	sgCCND1_3	GGAAAGGACGAAACACCGCGAGGAACAGAAGTGCGAGG GTTTTAGAGCTAGAAATAGCAAGTTAAAATAAGGC	chr11	69457804	+	CGAGGAACAGAAGTGCGAGG
CCND1	sgCCND1_4	GGAAAGGACGAAACACCGTGGCATCGGGGTACGCGCGG GTTTTAGAGCTAGAAATAGCAAGTTAAAATAAGGC	chr11	69456123	-	TGGCATCGGGGTACGCGCGG
CCND1	sgCCND1_5	GGAAAGGACGAAACACCGGCAGCACCCGGTCGTTGAGG GTTTTAGAGCTAGAAATAGCAAGTTAAAATAAGGC	chr11	69456147	-	GCAGCACCCGGTCGTTGAGG
CCNE1	sgCCNE1_1	GGAAAGGACGAAACACCGGGAGCGGGACACCATGAAGG GTTTTAGAGCTAGAAATAGCAAGTTAAAATAAGGC	chr19	30303605	+	GGAGCGGGACACCATGAAGG
CCNE1	sgCCNE1_2	GGAAAGGACGAAACACCGGGAGCAGCCCCATCATGCCG GTTTTAGAGCTAGAAATAGCAAGTTAAAATAAGGC	chr19	30303449	+	GGAGCAGCCCCATCATGCCG
CCNE1	sgCCNE1_3	GGAAAGGACGAAACACCGGTGTGGGGATCAGGGAGCAG GTTTTAGAGCTAGAAATAGCAAGTTAAAATAAGGC	chr19	30308076	-	GTGTGGGGATCAGGGAGCAG
CCNE1	sgCCNE1_4	GGAAAGGACGAAACACCGCCGGGTCCACAGGGATGCGA GTTTTAGAGCTAGAAATAGCAAGTTAAAATAAGGC	chr19	30303584	+	CCGGGTCCACAGGGATGCGA
CCNE1	sgCCNE1_5	GGAAAGGACGAAACACCGGCAGGATCCAGATGAAGAAA GTTTTAGAGCTAGAAATAGCAAGTTAAAATAAGGC	chr19	30303881	+	GCAGGATCCAGATGAAGAAA
CDC37	sgCDC37_1	GGAAAGGACGAAACACCGGAAACTGAAGGAGCTGGAGG GTTTTAGAGCTAGAAATAGCAAGTTAAAATAAGGC	chr19	10506765	-	GAAACTGAAGGAGCTGGAGG
CDC37	sgCDC37_2	GGAAAGGACGAAACACCGTACCAAGCCCGAGAAGACGG GTTTTAGAGCTAGAAATAGCAAGTTAAAATAAGGC	chr19	10506189	-	TACCAAGCCCGAGAAGACGG
CDC37	sgCDC37_3	GGAAAGGACGAAACACCGAAGAAGCGGCTCGGCCCCGG GTTTTAGAGCTAGAAATAGCAAGTTAAAATAAGGC	chr19	10503975	-	AAGAAGCGGCTCGGCCCCGG
CDC37	sgCDC37_4	GGAAAGGACGAAACACCGGGGACTCGTAGACCTCGACG GTTTTAGAGCTAGAAATAGCAAGTTAAAATAAGGC	chr19	10503943	+	GGGACTCGTAGACCTCGACG
CDC37	sgCDC37_5	GGAAAGGACGAAACACCGGACGCACCCCAACATCGACA GTTTTAGAGCTAGAAATAGCAAGTTAAAATAAGGC	chr19	10514083	-	GACGCACCCCAACATCGACA
CDC42	sgCDC42_1	GGAAAGGACGAAACACCGGGAGTGTTCTGCACTTACAC GTTTTAGAGCTAGAAATAGCAAGTTAAAATAAGGC	chr1	22413338	+	GGAGTGTTCTGCACTTACAC
CDC42	sgCDC42_2	GGAAAGGACGAAACACCGCTTTTGGGTTGAGTTTCCGG GTTTTAGAGCTAGAAATAGCAAGTTAAAATAAGGC	chr1	22416487	-	CTTTTGGGTTGAGTTTCCGG
CDC42	sgCDC42_3	GGAAAGGACGAAACACCGCAGAACCGAAGAAGAGCCGC GTTTTAGAGCTAGAAATAGCAAGTTAAAATAAGGC	chr1	22417973	+	CAGAACCGAAGAAGAGCCGC
CDC42	sgCDC42_4	GGAAAGGACGAAACACCGTGAGTCCCAACAAGCAAGAA GTTTTAGAGCTAGAAATAGCAAGTTAAAATAAGGC	chr1	22413201	-	TGAGTCCCAACAAGCAAGAA
CDC42	sgCDC42_5	GGAAAGGACGAAACACCGAGAAAGGAGTCTTTGGACAG GTTTTAGAGCTAGAAATAGCAAGTTAAAATAAGGC	chr1	22413185	-	AGAAAGGAGTCTTTGGACAG
CDK1	sgCDK1_1	GGAAAGGACGAAACACCGGATCTCCAGAAGTATTGCTG GTTTTAGAGCTAGAAATAGCAAGTTAAAATAAGGC	chr10	62551667	+	GATCTCCAGAAGTATTGCTG
CDK1	sgCDK1_2	GGAAAGGACGAAACACCGGAATCCATGTACTGACCAGG GTTTTAGAGCTAGAAATAGCAAGTTAAAATAAGGC	chr10	62545513	-	GAATCCATGTACTGACCAGG
CDK1	sgCDK1_3	GGAAAGGACGAAACACCGGCACTCCCAATAATGAAGTG GTTTTAGAGCTAGAAATAGCAAGTTAAAATAAGGC	chr10	62551914	+	GCACTCCCAATAATGAAGTG
CDK1	sgCDK1_4	GGAAAGGACGAAACACCGAAGGGTAGACACAAAACTAC GTTTTAGAGCTAGAAATAGCAAGTTAAAATAAGGC	chr10	62544483	+	AAGGGTAGACACAAAACTAC
CDK1	sgCDK1_5	GGAAAGGACGAAACACCGAGACTAGAAAGTGAAGAGGA GTTTTAGAGCTAGAAATAGCAAGTTAAAATAAGGC	chr10	62544531	+	AGACTAGAAAGTGAAGAGGA
CDK11A	sgCDK11A_1	GGAAAGGACGAAACACCGAATGGGAAAGACAGAAGAGA GTTTTAGAGCTAGAAATAGCAAGTTAAAATAAGGC	chr1	1647820	-	AATGGGAAAGACAGAAGAGA
CDK11A	sgCDK11A_2	GGAAAGGACGAAACACCGGAAGAGAAGGGAAATGGCAA GTTTTAGAGCTAGAAATAGCAAGTTAAAATAAGGC	chr1	1647807	-	GAAGAGAAGGGAAATGGCAA
CDK11A	sgCDK11A_3	GGAAAGGACGAAACACCGGATCGATTTCCGAATTCCCG GTTTTAGAGCTAGAAATAGCAAGTTAAAATAAGGC	chr1	1635283	+	GATCGATTTCCGAATTCCCG
CDK11A	sgCDK11A_4	GGAAAGGACGAAACACCGAAGAAAGAGAGCACGAACGT GTTTTAGAGCTAGAAATAGCAAGTTAAAATAAGGC	chr1	1647880	-	AAGAAAGAGAGCACGAACGT
CDK11A	sgCDK11A_5	GGAAAGGACGAAACACCGGCTTCCCGATCACGTCCCTG GTTTTAGAGCTAGAAATAGCAAGTTAAAATAAGGC	chr1	1636397	-	GCTTCCCGATCACGTCCCTG
CDK12	sgCDK12_1	GGAAAGGACGAAACACCGGAAGCAATTGTGGGAAGAGG GTTTTAGAGCTAGAAATAGCAAGTTAAAATAAGGC	chr17	37627667	-	GAAGCAATTGTGGGAAGAGG
CDK12	sgCDK12_2	GGAAAGGACGAAACACCGGGCAAGAAGGACGGGAGTGG GTTTTAGAGCTAGAAATAGCAAGTTAAAATAAGGC	chr17	37618349	+	GGCAAGAAGGACGGGAGTGG
CDK12	sgCDK12_3	GGAAAGGACGAAACACCGGGAGACTGATGACTATGGGA GTTTTAGAGCTAGAAATAGCAAGTTAAAATAAGGC	chr17	37618792	+	GGAGACTGATGACTATGGGA
CDK12	sgCDK12_4	GGAAAGGACGAAACACCGGTCCTGGAAGTACCTCGAGA GTTTTAGAGCTAGAAATAGCAAGTTAAAATAAGGC	chr17	37619118	+	GTCCTGGAAGTACCTCGAGA
CDK12	sgCDK12_5	GGAAAGGACGAAACACCGGCTGGCTGAGAAGGAGGCAG GTTTTAGAGCTAGAAATAGCAAGTTAAAATAAGGC	chr17	37627781	-	GCTGGCTGAGAAGGAGGCAG
CDK2	sgCDK2_1	GGAAAGGACGAAACACCGAGGAATGCCAGTGAGAGCAG GTTTTAGAGCTAGAAATAGCAAGTTAAAATAAGGC	chr12	56361919	-	AGGAATGCCAGTGAGAGCAG
CDK2	sgCDK2_2	GGAAAGGACGAAACACCGTCTGGGGACCCCAGATGAGG GTTTTAGAGCTAGAAATAGCAAGTTAAAATAAGGC	chr12	56364893	+	TCTGGGGACCCCAGATGAGG
CDK2	sgCDK2_3	GGAAAGGACGAAACACCGAAAGGTGGAAAAGATCGGAG GTTTTAGAGCTAGAAATAGCAAGTTAAAATAAGGC	chr12	56360807	+	AAAGGTGGAAAAGATCGGAG
CDK2	sgCDK2_4	GGAAAGGACGAAACACCGAAACAAGTTGACGGGAGAGG GTTTTAGAGCTAGAAATAGCAAGTTAAAATAAGGC	chr12	56360858	+	AAACAAGTTGACGGGAGAGG
CDK2	sgCDK2_5	GGAAAGGACGAAACACCGGAGAAGCATTACCTTGATGA GTTTTAGAGCTAGAAATAGCAAGTTAAAATAAGGC	chr12	56361946	-	GAGAAGCATTACCTTGATGA
CDK3	sgCDK3_1	GGAAAGGACGAAACACCGGAAGGTAGAGAAGATCGGAG GTTTTAGAGCTAGAAATAGCAAGTTAAAATAAGGC	chr17	73997521	+	GAAGGTAGAGAAGATCGGAG
CDK3	sgCDK3_2	GGAAAGGACGAAACACCGCGGAGAGGGCACCTATGGGG GTTTTAGAGCTAGAAATAGCAAGTTAAAATAAGGC	chr17	73997536	+	CGGAGAGGGCACCTATGGGG
CDK3	sgCDK3_3	GGAAAGGACGAAACACCGGGGGAGCTCTGAGCCTGGGG GTTTTAGAGCTAGAAATAGCAAGTTAAAATAAGGC	chr17	73998189	-	GGGGAGCTCTGAGCCTGGGG
CDK3	sgCDK3_4	GGAAAGGACGAAACACCGTCTGGGGCTTCAGGTCTCGG GTTTTAGAGCTAGAAATAGCAAGTTAAAATAAGGC	chr17	73998388	-	TCTGGGGCTTCAGGTCTCGG
CDK3	sgCDK3_5	GGAAAGGACGAAACACCGGAGCAGCGAGATCTCCCTGA GTTTTAGAGCTAGAAATAGCAAGTTAAAATAAGGC	chr17	73997984	-	GAGCAGCGAGATCTCCCTGA
CDK4	sgCDK4_1	GGAAAGGACGAAACACCGAAGGCCCGTGATCCCCACAG GTTTTAGAGCTAGAAATAGCAAGTTAAAATAAGGC	chr12	58145418	-	AAGGCCCGTGATCCCCACAG
CDK4	sgCDK4_2	GGAAAGGACGAAACACCGCCAGATGGCACTTACACCCG GTTTTAGAGCTAGAAATAGCAAGTTAAAATAAGGC	chr12	58144708	-	CCAGATGGCACTTACACCCG
CDK4	sgCDK4_3	GGAAAGGACGAAACACCGGTACCACCGACTGCACTGGG GTTTTAGAGCTAGAAATAGCAAGTTAAAATAAGGC	chr12	58143000	+	GTACCACCGACTGCACTGGG
CDK4	sgCDK4_4	GGAAAGGACGAAACACCGGGGCCACAAAGTGGCCACTG GTTTTAGAGCTAGAAATAGCAAGTTAAAATAAGGC	chr12	58145401	+	GGGCCACAAAGTGGCCACTG
CDK4	sgCDK4_5	GGAAAGGACGAAACACCGAAGAGTGTGAGAGTCCCCAA GTTTTAGAGCTAGAAATAGCAAGTTAAAATAAGGC	chr12	58145379	-	AAGAGTGTGAGAGTCCCCAA
CDK5	sgCDK5_1	GGAAAGGACGAAACACCGGCCCCAAAGAGGACATCCGG GTTTTAGAGCTAGAAATAGCAAGTTAAAATAAGGC	chr7	150752417	+	GCCCCAAAGAGGACATCCGG
CDK5	sgCDK5_2	GGAAAGGACGAAACACCGGGACGCCCACCGAGGAGCAG GTTTTAGAGCTAGAAATAGCAAGTTAAAATAAGGC	chr7	150751525	-	GGACGCCCACCGAGGAGCAG
CDK5	sgCDK5_3	GGAAAGGACGAAACACCGACAGCGGACGGGAATCCCAA GTTTTAGAGCTAGAAATAGCAAGTTAAAATAAGGC	chr7	150752631	+	ACAGCGGACGGGAATCCCAA
CDK5	sgCDK5_4	GGAAAGGACGAAACACCGACTCCGTGGACACACTGCTG GTTTTAGAGCTAGAAATAGCAAGTTAAAATAAGGC	chr7	150751546	-	ACTCCGTGGACACACTGCTG
CDK5	sgCDK5_5	GGAAAGGACGAAACACCGGAGGCTGGATGACGATGATG GTTTTAGAGCTAGAAATAGCAAGTTAAAATAAGGC	chr7	150754161	-	GAGGCTGGATGACGATGATG
CDK6	sgCDK6_1	GGAAAGGACGAAACACCGGCCCGCGACTTGAAGAACGG GTTTTAGAGCTAGAAATAGCAAGTTAAAATAAGGC	chr7	92462531	-	GCCCGCGACTTGAAGAACGG
CDK6	sgCDK6_2	GGAAAGGACGAAACACCGATGCGTGGCGGAGATCGGGG GTTTTAGAGCTAGAAATAGCAAGTTAAAATAAGGC	chr7	92462577	-	ATGCGTGGCGGAGATCGGGG
CDK6	sgCDK6_3	GGAAAGGACGAAACACCGCGGGGAGGGCGCCTATGGGA GTTTTAGAGCTAGAAATAGCAAGTTAAAATAAGGC	chr7	92462562	-	CGGGGAGGGCGCCTATGGGA
CDK6	sgCDK6_4	GGAAAGGACGAAACACCGGCCGCTCTCCACCATCCGCG GTTTTAGAGCTAGAAATAGCAAGTTAAAATAAGGC	chr7	92462457	-	GCCGCTCTCCACCATCCGCG
CDK6	sgCDK6_5	GGAAAGGACGAAACACCGAACATTCTGGTGACCAGCAG GTTTTAGAGCTAGAAATAGCAAGTTAAAATAAGGC	chr7	92355010	-	AACATTCTGGTGACCAGCAG
CDK7	sgCDK7_1	GGAAAGGACGAAACACCGGAAGCTGGACTTCCTTGGGG GTTTTAGAGCTAGAAATAGCAAGTTAAAATAAGGC	chr5	68530841	+	GAAGCTGGACTTCCTTGGGG
CDK7	sgCDK7_2	GGAAAGGACGAAACACCGGCACTGAAGATGTGATGCAA GTTTTAGAGCTAGAAATAGCAAGTTAAAATAAGGC	chr5	68568773	-	GCACTGAAGATGTGATGCAA
CDK7	sgCDK7_3	GGAAAGGACGAAACACCGATCTCTGGCCTTGTAAACGG GTTTTAGAGCTAGAAATAGCAAGTTAAAATAAGGC	chr5	68531228	-	ATCTCTGGCCTTGTAAACGG
CDK7	sgCDK7_4	GGAAAGGACGAAACACCGGGAGCAATCAAATCCAGCTT GTTTTAGAGCTAGAAATAGCAAGTTAAAATAAGGC	chr5	68572459	+	GGAGCAATCAAATCCAGCTT
CDK7	sgCDK7_5	GGAAAGGACGAAACACCGTAGCTCCAAATAGTAACTCG GTTTTAGAGCTAGAAATAGCAAGTTAAAATAAGGC	chr5	68558047	-	TAGCTCCAAATAGTAACTCG
CDK8	sgCDK8_1	GGAAAGGACGAAACACCGGAGGGCTGCAAAGTTGGCCG GTTTTAGAGCTAGAAATAGCAAGTTAAAATAAGGC	chr13	26828845	+	GAGGGCTGCAAAGTTGGCCG
CDK8	sgCDK8_2	GGAAAGGACGAAACACCGGAGGACCTGTTTGAATACGA GTTTTAGAGCTAGAAATAGCAAGTTAAAATAAGGC	chr13	26828827	+	GAGGACCTGTTTGAATACGA
CDK8	sgCDK8_3	GGAAAGGACGAAACACCGGAAGCCAGTTCAGTTACCTC GTTTTAGAGCTAGAAATAGCAAGTTAAAATAAGGC	chr13	26927915	+	GAAGCCAGTTCAGTTACCTC
CDK8	sgCDK8_4	GGAAAGGACGAAACACCGAGTGAAGCTGAGCAGCGAGC GTTTTAGAGCTAGAAATAGCAAGTTAAAATAAGGC	chr13	26828796	+	AGTGAAGCTGAGCAGCGAGC
CDK8	sgCDK8_5	GGAAAGGACGAAACACCGAGTGACTTCACCATTCCCCG GTTTTAGAGCTAGAAATAGCAAGTTAAAATAAGGC	chr13	26927934	-	AGTGACTTCACCATTCCCCG
CDK9	sgCDK9_1	GGAAAGGACGAAACACCGGGTGCTGATGGAAAACGAGA GTTTTAGAGCTAGAAATAGCAAGTTAAAATAAGGC	chr9	130549034	+	GGTGCTGATGGAAAACGAGA
CDK9	sgCDK9_2	GGAAAGGACGAAACACCGGGTATATACTACCCTTGCAG GTTTTAGAGCTAGAAATAGCAAGTTAAAATAAGGC	chr9	130550242	-	GGTATATACTACCCTTGCAG
CDK9	sgCDK9_3	GGAAAGGACGAAACACCGAATGTGCTTATCACTCGTGA GTTTTAGAGCTAGAAATAGCAAGTTAAAATAAGGC	chr9	130550520	+	AATGTGCTTATCACTCGTGA
CDK9	sgCDK9_4	GGAAAGGACGAAACACCGGAAGCTGGCAGACTTTGGGC GTTTTAGAGCTAGAAATAGCAAGTTAAAATAAGGC	chr9	130550549	+	GAAGCTGGCAGACTTTGGGC
CDK9	sgCDK9_5	GGAAAGGACGAAACACCGCGAGTCGTACTGCTTTGCCA GTTTTAGAGCTAGAAATAGCAAGTTAAAATAAGGC	chr9	130548429	-	CGAGTCGTACTGCTTTGCCA
CDKN1A	sgCDKN1A_1	GGAAAGGACGAAACACCGAATGGCGGGCTGCATCCAGG GTTTTAGAGCTAGAAATAGCAAGTTAAAATAAGGC	chr6	36651989	+	AATGGCGGGCTGCATCCAGG
CDKN1A	sgCDKN1A_2	GGAAAGGACGAAACACCGGGCCGGGATGAGTTGGGAGG GTTTTAGAGCTAGAAATAGCAAGTTAAAATAAGGC	chr6	36652131	+	GGCCGGGATGAGTTGGGAGG
CDKN1A	sgCDKN1A_3	GGAAAGGACGAAACACCGACTCTCAGGGTCGAAAACGG GTTTTAGAGCTAGAAATAGCAAGTTAAAATAAGGC	chr6	36652285	+	ACTCTCAGGGTCGAAAACGG
CDKN1A	sgCDKN1A_4	GGAAAGGACGAAACACCGCCACTGGGCCGAAGAGGCGG GTTTTAGAGCTAGAAATAGCAAGTTAAAATAAGGC	chr6	36651935	-	CCACTGGGCCGAAGAGGCGG
CDKN1A	sgCDKN1A_5	GGAAAGGACGAAACACCGCAGGCGAAGTCACCCTCCAG GTTTTAGAGCTAGAAATAGCAAGTTAAAATAAGGC	chr6	36652053	-	CAGGCGAAGTCACCCTCCAG
CDKN1B	sgCDKN1B_1	GGAAAGGACGAAACACCGGAAGAGGTTCCTGCAGGCCG GTTTTAGAGCTAGAAATAGCAAGTTAAAATAAGGC	chr12	12870853	-	GAAGAGGTTCCTGCAGGCCG
CDKN1B	sgCDKN1B_2	GGAAAGGACGAAACACCGGGACCACGAAGAGTTAACCC GTTTTAGAGCTAGAAATAGCAAGTTAAAATAAGGC	chr12	12870881	+	GGACCACGAAGAGTTAACCC
CDKN1B	sgCDKN1B_3	GGAAAGGACGAAACACCGGCACTGCAGAGACATGGAAG GTTTTAGAGCTAGAAATAGCAAGTTAAAATAAGGC	chr12	12870914	+	GCACTGCAGAGACATGGAAG
CDKN1B	sgCDKN1B_4	GGAAAGGACGAAACACCGGGGTTAGCGGAGCAATGCGC GTTTTAGAGCTAGAAATAGCAAGTTAAAATAAGGC	chr12	12871200	+	GGGTTAGCGGAGCAATGCGC
CDKN1B	sgCDKN1B_5	GGAAAGGACGAAACACCGGGAGCGGATGGACGCCAGGC GTTTTAGAGCTAGAAATAGCAAGTTAAAATAAGGC	chr12	12870812	+	GGAGCGGATGGACGCCAGGC
CDKN2A	sgCDKN2A_1	GGAAAGGACGAAACACCGGATGGGCAGCGCCCGAGTGG GTTTTAGAGCTAGAAATAGCAAGTTAAAATAAGGC	chr9	21971180	-	GATGGGCAGCGCCCGAGTGG
CDKN2A	sgCDKN2A_2	GGAAAGGACGAAACACCGGTGCACGACGCTGCCCGGGA GTTTTAGAGCTAGAAATAGCAAGTTAAAATAAGGC	chr9	21971095	-	GTGCACGACGCTGCCCGGGA
CDKN2A	sgCDKN2A_3	GGAAAGGACGAAACACCGCGGGTCGGGTGAGAGTGGCG GTTTTAGAGCTAGAAATAGCAAGTTAAAATAAGGC	chr9	21971114	+	CGGGTCGGGTGAGAGTGGCG
CDKN2A	sgCDKN2A_4	GGAAAGGACGAAACACCGTCTGCCCGTGGACCTGGCTG GTTTTAGAGCTAGAAATAGCAAGTTAAAATAAGGC	chr9	21971003	-	TCTGCCCGTGGACCTGGCTG
CDKN2A	sgCDKN2A_5	GGAAAGGACGAAACACCGGATGGCCCAGCTCCTCAGCC GTTTTAGAGCTAGAAATAGCAAGTTAAAATAAGGC	chr9	21970988	+	GATGGCCCAGCTCCTCAGCC
CDKN2C	sgCDKN2C_1	GGAAAGGACGAAACACCGGTTGGCGTCCGCAGCTGCCA GTTTTAGAGCTAGAAATAGCAAGTTAAAATAAGGC	chr1	51436064	+	GTTGGCGTCCGCAGCTGCCA
CDKN2C	sgCDKN2C_2	GGAAAGGACGAAACACCGCCTAAAGAATGGCCGAGCCT GTTTTAGAGCTAGAAATAGCAAGTTAAAATAAGGC	chr1	51436033	+	CCTAAAGAATGGCCGAGCCT
CDKN2C	sgCDKN2C_3	GGAAAGGACGAAACACCGCCAGGAACTCCACCACCCGG GTTTTAGAGCTAGAAATAGCAAGTTAAAATAAGGC	chr1	51439783	-	CCAGGAACTCCACCACCCGG
CDKN2C	sgCDKN2C_4	GGAAAGGACGAAACACCGCAAAGAAGGCCACCTCCGGG GTTTTAGAGCTAGAAATAGCAAGTTAAAATAAGGC	chr1	51439768	+	CAAAGAAGGCCACCTCCGGG
CDKN2C	sgCDKN2C_5	GGAAAGGACGAAACACCGGAGCCTGGCCAAATCACAGG GTTTTAGAGCTAGAAATAGCAAGTTAAAATAAGGC	chr1	51439854	-	GAGCCTGGCCAAATCACAGG
CHEK2	sgCHEK2_1	GGAAAGGACGAAACACCGAGAGCTGTTTGACAAAGTGG GTTTTAGAGCTAGAAATAGCAAGTTAAAATAAGGC	chr22	29095894	-	AGAGCTGTTTGACAAAGTGG
CHEK2	sgCHEK2_2	GGAAAGGACGAAACACCGAAGAAGCCTTAAGACACCCG GTTTTAGAGCTAGAAATAGCAAGTTAAAATAAGGC	chr22	29090029	-	AAGAAGCCTTAAGACACCCG
CHEK2	sgCHEK2_3	GGAAAGGACGAAACACCGAATACCTGGGCTAGAACCTG GTTTTAGAGCTAGAAATAGCAAGTTAAAATAAGGC	chr22	29085118	+	AATACCTGGGCTAGAACCTG
CHEK2	sgCHEK2_4	GGAAAGGACGAAACACCGTGAATCCACAGCTCTACCCC GTTTTAGAGCTAGAAATAGCAAGTTAAAATAAGGC	chr22	29085137	-	TGAATCCACAGCTCTACCCC
CHEK2	sgCHEK2_5	GGAAAGGACGAAACACCGTTTGTGTTTCAGGATGGAAG GTTTTAGAGCTAGAAATAGCAAGTTAAAATAAGGC	chr22	29095918	-	TTTGTGTTTCAGGATGGAAG
CHUK	sgCHUK_1	GGAAAGGACGAAACACCGTGGGACCCTCAGCAGAGAGG GTTTTAGAGCTAGAAATAGCAAGTTAAAATAAGGC	chr10	101977822	-	TGGGACCCTCAGCAGAGAGG
CHUK	sgCHUK_2	GGAAAGGACGAAACACCGACAGACGTTCCCGAAGCCGC GTTTTAGAGCTAGAAATAGCAAGTTAAAATAAGGC	chr10	101989200	+	ACAGACGTTCCCGAAGCCGC
CHUK	sgCHUK_3	GGAAAGGACGAAACACCGGCAATGGAATACTGTTCTGG GTTTTAGAGCTAGAAATAGCAAGTTAAAATAAGGC	chr10	101982639	-	GCAATGGAATACTGTTCTGG
CHUK	sgCHUK_4	GGAAAGGACGAAACACCGAAAGGCCATCCACTATGCTG GTTTTAGAGCTAGAAATAGCAAGTTAAAATAAGGC	chr10	101961847	-	AAAGGCCATCCACTATGCTG
CHUK	sgCHUK_5	GGAAAGGACGAAACACCGTGTGTGGTAACTCCTCAAGA GTTTTAGAGCTAGAAATAGCAAGTTAAAATAAGGC	chr10	101953058	-	TGTGTGGTAACTCCTCAAGA
CREBBP	sgCREBBP_1	GGAAAGGACGAAACACCGGATGAGCTGATACCCAATGG GTTTTAGAGCTAGAAATAGCAAGTTAAAATAAGGC	chr16	3900953	-	GATGAGCTGATACCCAATGG
CREBBP	sgCREBBP_2	GGAAAGGACGAAACACCGGCAGCCGTGGAAGCAGGAGG GTTTTAGAGCTAGAAATAGCAAGTTAAAATAAGGC	chr16	3820860	+	GCAGCCGTGGAAGCAGGAGG
CREBBP	sgCREBBP_3	GGAAAGGACGAAACACCGGAAGACGGAGACCCAAGCAG GTTTTAGAGCTAGAAATAGCAAGTTAAAATAAGGC	chr16	3819225	-	GAAGACGGAGACCCAAGCAG
CREBBP	sgCREBBP_4	GGAAAGGACGAAACACCGGGAACTAGAACAAGAAGAAG GTTTTAGAGCTAGAAATAGCAAGTTAAAATAAGGC	chr16	3786084	-	GGAACTAGAACAAGAAGAAG
CREBBP	sgCREBBP_5	GGAAAGGACGAAACACCGGCAGCTCCTCCTTCTAGCAC GTTTTAGAGCTAGAAATAGCAAGTTAAAATAAGGC	chr16	3830799	-	GCAGCTCCTCCTTCTAGCAC
CRIPAK	sgCRIPAK_1	GGAAAGGACGAAACACCGTCCACATTGGCACAAAGCGA GTTTTAGAGCTAGAAATAGCAAGTTAAAATAAGGC	chr4	1388312	-	TCCACATTGGCACAAAGCGA
CRIPAK	sgCRIPAK_2	GGAAAGGACGAAACACCGGAGCAGGTGGCACTCCACAT GTTTTAGAGCTAGAAATAGCAAGTTAAAATAAGGC	chr4	1388571	-	GAGCAGGTGGCACTCCACAT
CRIPAK	sgCRIPAK_3	GGAAAGGACGAAACACCGCGCCTGCTCACACAAAGCCC GTTTTAGAGCTAGAAATAGCAAGTTAAAATAAGGC	chr4	1389481	+	CGCCTGCTCACACAAAGCCC
CRIPAK	sgCRIPAK_4	GGAAAGGACGAAACACCGCCTACAGAACCACCATGCCA GTTTTAGAGCTAGAAATAGCAAGTTAAAATAAGGC	chr4	1389501	-	CCTACAGAACCACCATGCCA
CRIPAK	sgCRIPAK_5	GGAAAGGACGAAACACCGACCGTACATTCTACTCATGG GTTTTAGAGCTAGAAATAGCAAGTTAAAATAAGGC	chr4	1389554	+	ACCGTACATTCTACTCATGG
CRKL	sgCRKL_1	GGAAAGGACGAAACACCGCGAGGAGTCGAACCTGGCGG GTTTTAGAGCTAGAAATAGCAAGTTAAAATAAGGC	chr22	21272230	-	CGAGGAGTCGAACCTGGCGG
CRKL	sgCRKL_2	GGAAAGGACGAAACACCGGCAGCGAGTTGATGATGTAG GTTTTAGAGCTAGAAATAGCAAGTTAAAATAAGGC	chr22	21272402	-	GCAGCGAGTTGATGATGTAG
CRKL	sgCRKL_3	GGAAAGGACGAAACACCGGGTCCCCGATCTTAAAACGG GTTTTAGAGCTAGAAATAGCAAGTTAAAATAAGGC	chr22	21272429	-	GGTCCCCGATCTTAAAACGG
CRKL	sgCRKL_4	GGAAAGGACGAAACACCGAAGGTATCCAAGCCCACCAA GTTTTAGAGCTAGAAATAGCAAGTTAAAATAAGGC	chr22	21288064	+	AAGGTATCCAAGCCCACCAA
CRKL	sgCRKL_5	GGAAAGGACGAAACACCGGGGCGCAGGCTCGATGAGGG GTTTTAGAGCTAGAAATAGCAAGTTAAAATAAGGC	chr22	21272512	-	GGGCGCAGGCTCGATGAGGG
CS	sgCS_1	GGAAAGGACGAAACACCGGCAGCAACATGGCAAGACGG GTTTTAGAGCTAGAAATAGCAAGTTAAAATAAGGC	chr12	56679726	-	GCAGCAACATGGCAAGACGG
CS	sgCS_2	GGAAAGGACGAAACACCGGTATCAGCCGAACCAAGTAC GTTTTAGAGCTAGAAATAGCAAGTTAAAATAAGGC	chr12	56676210	-	GTATCAGCCGAACCAAGTAC
CS	sgCS_3	GGAAAGGACGAAACACCGAATCTCTACAGAGAAGGCAG GTTTTAGAGCTAGAAATAGCAAGTTAAAATAAGGC	chr12	56669894	-	AATCTCTACAGAGAAGGCAG
CS	sgCS_4	GGAAAGGACGAAACACCGGGCACTGCCCACCAAATGGC GTTTTAGAGCTAGAAATAGCAAGTTAAAATAAGGC	chr12	56668861	+	GGCACTGCCCACCAAATGGC
CS	sgCS_5	GGAAAGGACGAAACACCGTGCAAAGGACAGGTAAGGGT GTTTTAGAGCTAGAAATAGCAAGTTAAAATAAGGC	chr12	56668834	+	TGCAAAGGACAGGTAAGGGT
CSF1R	sgCSF1R_1	GGAAAGGACGAAACACCGTACGCGCTGCCACGTCCCGG GTTTTAGAGCTAGAAATAGCAAGTTAAAATAAGGC	chr5	149435877	+	TACGCGCTGCCACGTCCCGG
CSF1R	sgCSF1R_2	GGAAAGGACGAAACACCGCAAGTGAGAAGATCTCCCAG GTTTTAGAGCTAGAAATAGCAAGTTAAAATAAGGC	chr5	149435589	+	CAAGTGAGAAGATCTCCCAG
CSF1R	sgCSF1R_3	GGAAAGGACGAAACACCGGAACGTGCTAGCACAGGAGG GTTTTAGAGCTAGAAATAGCAAGTTAAAATAAGGC	chr5	149459864	-	GAACGTGCTAGCACAGGAGG
CSF1R	sgCSF1R_4	GGAAAGGACGAAACACCGGAAGCCATGCCAGGGCGAGA GTTTTAGAGCTAGAAATAGCAAGTTAAAATAAGGC	chr5	149459721	+	GAAGCCATGCCAGGGCGAGA
CSF1R	sgCSF1R_5	GGAAAGGACGAAACACCGCACCCGGAAGAACATGGAGG GTTTTAGAGCTAGAAATAGCAAGTTAAAATAAGGC	chr5	149456843	+	CACCCGGAAGAACATGGAGG
CTCF	sgCTCF_1	GGAAAGGACGAAACACCGGGGCTATGACTGTGTCACAG GTTTTAGAGCTAGAAATAGCAAGTTAAAATAAGGC	chr16	67655460	-	GGGCTATGACTGTGTCACAG
CTCF	sgCTCF_2	GGAAAGGACGAAACACCGGAAACGAAGAAGAGTAAACG GTTTTAGAGCTAGAAATAGCAAGTTAAAATAAGGC	chr16	67663367	+	GAAACGAAGAAGAGTAAACG
CTCF	sgCTCF_3	GGAAAGGACGAAACACCGGGGCTGGTTGGTTCTGCCAG GTTTTAGAGCTAGAAATAGCAAGTTAAAATAAGGC	chr16	67670722	-	GGGCTGGTTGGTTCTGCCAG
CTCF	sgCTCF_4	GGAAAGGACGAAACACCGGACATGGCCTTTGTGACCAG GTTTTAGAGCTAGAAATAGCAAGTTAAAATAAGGC	chr16	67650677	+	GACATGGCCTTTGTGACCAG
CTCF	sgCTCF_5	GGAAAGGACGAAACACCGGGCGGAAGGTCTTATCGCAG GTTTTAGAGCTAGAAATAGCAAGTTAAAATAAGGC	chr16	67662335	-	GGCGGAAGGTCTTATCGCAG
CTNNB1	sgCTNNB1_1	GGAAAGGACGAAACACCGGTGATGGTTCAGCCAAACGC GTTTTAGAGCTAGAAATAGCAAGTTAAAATAAGGC	chr3	41266572	-	GTGATGGTTCAGCCAAACGC
CTNNB1	sgCTNNB1_2	GGAAAGGACGAAACACCGAAGGTTATGCAAGGTCCCAG GTTTTAGAGCTAGAAATAGCAAGTTAAAATAAGGC	chr3	41266973	-	AAGGTTATGCAAGGTCCCAG
CTNNB1	sgCTNNB1_3	GGAAAGGACGAAACACCGGAAGCTGAACAAGAGTCCCA GTTTTAGAGCTAGAAATAGCAAGTTAAAATAAGGC	chr3	41275040	-	GAAGCTGAACAAGAGTCCCA
CTNNB1	sgCTNNB1_4	GGAAAGGACGAAACACCGGATGGAGTTGGACATGGCCA GTTTTAGAGCTAGAAATAGCAAGTTAAAATAAGGC	chr3	41266024	+	GATGGAGTTGGACATGGCCA
CTNNB1	sgCTNNB1_5	GGAAAGGACGAAACACCGGAGTGGTAAAGGCAATCCTG GTTTTAGAGCTAGAAATAGCAAGTTAAAATAAGGC	chr3	41266141	+	GAGTGGTAAAGGCAATCCTG
DDR1	sgDDR1_1	GGAAAGGACGAAACACCGGGTGTGCCAAGTACCTGCTG GTTTTAGAGCTAGAAATAGCAAGTTAAAATAAGGC	chr6	30856782	-	GGTGTGCCAAGTACCTGCTG
DDR1	sgDDR1_2	GGAAAGGACGAAACACCGGTCGGTGTTTCCCAAGGAGG GTTTTAGAGCTAGAAATAGCAAGTTAAAATAAGGC	chr6	30857021	+	GTCGGTGTTTCCCAAGGAGG
DDR1	sgDDR1_3	GGAAAGGACGAAACACCGGGAGGAGGAGTACTTGCAGG GTTTTAGAGCTAGAAATAGCAAGTTAAAATAAGGC	chr6	30857036	+	GGAGGAGGAGTACTTGCAGG
DDR1	sgDDR1_4	GGAAAGGACGAAACACCGGGTCCTTCCAGCCCATCCAG GTTTTAGAGCTAGAAATAGCAAGTTAAAATAAGGC	chr6	30857174	-	GGTCCTTCCAGCCCATCCAG
DDR1	sgDDR1_5	GGAAAGGACGAAACACCGGAAGGACCGCTGGGGTCAGG GTTTTAGAGCTAGAAATAGCAAGTTAAAATAAGGC	chr6	30857186	+	GAAGGACCGCTGGGGTCAGG
DDR2	sgDDR2_1	GGAAAGGACGAAACACCGGGGCTAGGCCAATTGACCGA GTTTTAGAGCTAGAAATAGCAAGTTAAAATAAGGC	chr1	162729596	+	GGGCTAGGCCAATTGACCGA
DDR2	sgDDR2_2	GGAAAGGACGAAACACCGTGTGGGTGCCATAGGAGAGG GTTTTAGAGCTAGAAATAGCAAGTTAAAATAAGGC	chr1	162735827	-	TGTGGGTGCCATAGGAGAGG
DDR2	sgDDR2_3	GGAAAGGACGAAACACCGGGTTCATCTCTGTGAAGTGG GTTTTAGAGCTAGAAATAGCAAGTTAAAATAAGGC	chr1	162743258	+	GGTTCATCTCTGTGAAGTGG
DDR2	sgDDR2_4	GGAAAGGACGAAACACCGATGAGCAGGAACCTGTACAG GTTTTAGAGCTAGAAATAGCAAGTTAAAATAAGGC	chr1	162746068	+	ATGAGCAGGAACCTGTACAG
DDR2	sgDDR2_5	GGAAAGGACGAAACACCGAAGATCAATTACAGTCGGGA GTTTTAGAGCTAGAAATAGCAAGTTAAAATAAGGC	chr1	162724583	+	AAGATCAATTACAGTCGGGA
DHFR	sgDHFR_1	GGAAAGGACGAAACACCGCCCGGCAGATACCTGAGCGG GTTTTAGAGCTAGAAATAGCAAGTTAAAATAAGGC	chr5	79950211	+	CCCGGCAGATACCTGAGCGG
DHFR	sgDHFR_2	GGAAAGGACGAAACACCGAACCTTAGGGAACCTCCACA GTTTTAGAGCTAGAAATAGCAAGTTAAAATAAGGC	chr5	79933817	-	AACCTTAGGGAACCTCCACA
DHFR	sgDHFR_3	GGAAAGGACGAAACACCGAAGGAAGCCATGAATCACCC GTTTTAGAGCTAGAAATAGCAAGTTAAAATAAGGC	chr5	79929795	-	AAGGAAGCCATGAATCACCC
DHFR	sgDHFR_4	GGAAAGGACGAAACACCGGAAAGAAAATGAGCTCCTTG GTTTTAGAGCTAGAAATAGCAAGTTAAAATAAGGC	chr5	79933799	+	GAAAGAAAATGAGCTCCTTG
DHFR	sgDHFR_5	GGAAAGGACGAAACACCGGACATGGTCTGGATAGTTGG GTTTTAGAGCTAGAAATAGCAAGTTAAAATAAGGC	chr5	79933721	-	GACATGGTCTGGATAGTTGG
DNMT1	sgDNMT1_1	GGAAAGGACGAAACACCGGGAGCCGGACAGAGAAGCCA GTTTTAGAGCTAGAAATAGCAAGTTAAAATAAGGC	chr19	10277318	-	GGAGCCGGACAGAGAAGCCA
DNMT1	sgDNMT1_2	GGAAAGGACGAAACACCGAGCAGGCTTGCCAAGAGCGG GTTTTAGAGCTAGAAATAGCAAGTTAAAATAAGGC	chr19	10262428	-	AGCAGGCTTGCCAAGAGCGG
DNMT1	sgDNMT1_3	GGAAAGGACGAAACACCGGACGTGGAGATGCTGTGCGG GTTTTAGAGCTAGAAATAGCAAGTTAAAATAAGGC	chr19	10250815	-	GACGTGGAGATGCTGTGCGG
DNMT1	sgDNMT1_4	GGAAAGGACGAAACACCGGGGCAGCGAGATGGCCGGGA GTTTTAGAGCTAGAAATAGCAAGTTAAAATAAGGC	chr19	10305513	+	GGGCAGCGAGATGGCCGGGA
DNMT1	sgDNMT1_5	GGAAAGGACGAAACACCGCCTGCAGAGCTGCCAAACGG GTTTTAGAGCTAGAAATAGCAAGTTAAAATAAGGC	chr19	10273412	-	CCTGCAGAGCTGCCAAACGG
DNMT3A	sgDNMT3A_1	GGAAAGGACGAAACACCGGGACACCAGCAGCTCTGCTG GTTTTAGAGCTAGAAATAGCAAGTTAAAATAAGGC	chr2	25536805	-	GGACACCAGCAGCTCTGCTG
DNMT3A	sgDNMT3A_2	GGAAAGGACGAAACACCGGCACCACGGCACGGAAGGTG GTTTTAGAGCTAGAAATAGCAAGTTAAAATAAGGC	chr2	25523041	-	GCACCACGGCACGGAAGGTG
DNMT3A	sgDNMT3A_3	GGAAAGGACGAAACACCGGGGGACTTGGAGATCACCGC GTTTTAGAGCTAGAAATAGCAAGTTAAAATAAGGC	chr2	25505531	+	GGGGACTTGGAGATCACCGC
DNMT3A	sgDNMT3A_4	GGAAAGGACGAAACACCGGCGGAGTGAGCCCCAGCCAG GTTTTAGAGCTAGAAATAGCAAGTTAAAATAAGGC	chr2	25505454	-	GCGGAGTGAGCCCCAGCCAG
DNMT3A	sgDNMT3A_5	GGAAAGGACGAAACACCGGGACTCACCCGCTTCTGCAG GTTTTAGAGCTAGAAATAGCAAGTTAAAATAAGGC	chr2	25505302	+	GGACTCACCCGCTTCTGCAG
DNMT3B	sgDNMT3B_1	GGAAAGGACGAAACACCGGGAGTGCCTGGAGGTGCTGG GTTTTAGAGCTAGAAATAGCAAGTTAAAATAAGGC	chr20	31386278	+	GGAGTGCCTGGAGGTGCTGG
DNMT3B	sgDNMT3B_2	GGAAAGGACGAAACACCGCAGGCATCTCAATGGAGAGG GTTTTAGAGCTAGAAATAGCAAGTTAAAATAAGGC	chr20	31368144	+	CAGGCATCTCAATGGAGAGG
DNMT3B	sgDNMT3B_3	GGAAAGGACGAAACACCGAATGGAGAGGAGGACGCCGG GTTTTAGAGCTAGAAATAGCAAGTTAAAATAAGGC	chr20	31368154	+	AATGGAGAGGAGGACGCCGG
DNMT3B	sgDNMT3B_4	GGAAAGGACGAAACACCGGGTAAGGTAAGAGCTGGGAG GTTTTAGAGCTAGAAATAGCAAGTTAAAATAAGGC	chr20	31375085	-	GGTAAGGTAAGAGCTGGGAG
DNMT3B	sgDNMT3B_5	GGAAAGGACGAAACACCGCGACCTCACAGACGACACAG GTTTTAGAGCTAGAAATAGCAAGTTAAAATAAGGC	chr20	31375107	+	CGACCTCACAGACGACACAG
DVL1	sgDVL1_1	GGAAAGGACGAAACACCGCGTGTGGGACAGCCAGGCGG GTTTTAGAGCTAGAAATAGCAAGTTAAAATAAGGC	chr1	1274773	+	CGTGTGGGACAGCCAGGCGG
DVL1	sgDVL1_2	GGAAAGGACGAAACACCGTGGAGGGCTTCAAGGAGCGG GTTTTAGAGCTAGAAATAGCAAGTTAAAATAAGGC	chr1	1273764	-	TGGAGGGCTTCAAGGAGCGG
DVL1	sgDVL1_3	GGAAAGGACGAAACACCGGTACCTGGTCAAGCTGCCCG GTTTTAGAGCTAGAAATAGCAAGTTAAAATAAGGC	chr1	1284379	-	GTACCTGGTCAAGCTGCCCG
DVL1	sgDVL1_4	GGAAAGGACGAAACACCGGGTGTCCTTACTGGAAGGAG GTTTTAGAGCTAGAAATAGCAAGTTAAAATAAGGC	chr1	1277732	+	GGTGTCCTTACTGGAAGGAG
DVL1	sgDVL1_5	GGAAAGGACGAAACACCGGGCCAGCAGCCGTGACGGGA GTTTTAGAGCTAGAAATAGCAAGTTAAAATAAGGC	chr1	1277508	-	GGCCAGCAGCCGTGACGGGA
DVL2	sgDVL2_1	GGAAAGGACGAAACACCGGAGTCTCTTCCTCATCCAGG GTTTTAGAGCTAGAAATAGCAAGTTAAAATAAGGC	chr17	7137506	+	GAGTCTCTTCCTCATCCAGG
DVL2	sgDVL2_2	GGAAAGGACGAAACACCGGACGCTCTTGAAATCGCCGA GTTTTAGAGCTAGAAATAGCAAGTTAAAATAAGGC	chr17	7137444	+	GACGCTCTTGAAATCGCCGA
DVL2	sgDVL2_3	GGAAAGGACGAAACACCGGGTGGCAAAGGAGGTAAAGG GTTTTAGAGCTAGAAATAGCAAGTTAAAATAAGGC	chr17	7133649	+	GGTGGCAAAGGAGGTAAAGG
DVL2	sgDVL2_4	GGAAAGGACGAAACACCGGTGGCGCTTAAGGAGGCGGG GTTTTAGAGCTAGAAATAGCAAGTTAAAATAAGGC	chr17	7132946	+	GTGGCGCTTAAGGAGGCGGG
DVL2	sgDVL2_5	GGAAAGGACGAAACACCGGAAGGTGCCAGTCAGAGCCG GTTTTAGAGCTAGAAATAGCAAGTTAAAATAAGGC	chr17	7131035	+	GAAGGTGCCAGTCAGAGCCG
DVL3	sgDVL3_1	GGAAAGGACGAAACACCGGGAACGGCGGCGAGAACCAG GTTTTAGAGCTAGAAATAGCAAGTTAAAATAAGGC	chr3	183882612	+	GGAACGGCGGCGAGAACCAG
DVL3	sgDVL3_2	GGAAAGGACGAAACACCGTGATGAGAAGACACAAGCGG GTTTTAGAGCTAGAAATAGCAAGTTAAAATAAGGC	chr3	183882939	+	TGATGAGAAGACACAAGCGG
DVL3	sgDVL3_3	GGAAAGGACGAAACACCGGGAGTCCGTGATGCTGCTGA GTTTTAGAGCTAGAAATAGCAAGTTAAAATAAGGC	chr3	183883220	-	GGAGTCCGTGATGCTGCTGA
DVL3	sgDVL3_4	GGAAAGGACGAAACACCGGGGAGATTGTGCACAAACCG GTTTTAGAGCTAGAAATAGCAAGTTAAAATAAGGC	chr3	183884289	+	GGGAGATTGTGCACAAACCG
DVL3	sgDVL3_5	GGAAAGGACGAAACACCGGAGGTGATGGTGCTCAGGGA GTTTTAGAGCTAGAAATAGCAAGTTAAAATAAGGC	chr3	183884703	-	GAGGTGATGGTGCTCAGGGA
E2F3	sgE2F3_1	GGAAAGGACGAAACACCGGCAGTACCTGGTGACCGCCG GTTTTAGAGCTAGAAATAGCAAGTTAAAATAAGGC	chr6	20402493	+	GCAGTACCTGGTGACCGCCG
E2F3	sgE2F3_2	GGAAAGGACGAAACACCGTTGGAGGGAGGAGGAACAGG GTTTTAGAGCTAGAAATAGCAAGTTAAAATAAGGC	chr6	20402669	-	TTGGAGGGAGGAGGAACAGG
E2F3	sgE2F3_3	GGAAAGGACGAAACACCGGGTGTAGAGGAGGCTGCCGG GTTTTAGAGCTAGAAATAGCAAGTTAAAATAAGGC	chr6	20402747	-	GGTGTAGAGGAGGCTGCCGG
E2F3	sgE2F3_4	GGAAAGGACGAAACACCGTCTTATTACAGGCAAAGCGA GTTTTAGAGCTAGAAATAGCAAGTTAAAATAAGGC	chr6	20480066	+	TCTTATTACAGGCAAAGCGA
E2F3	sgE2F3_5	GGAAAGGACGAAACACCGGGACCTCAAACTGTTAACCG GTTTTAGAGCTAGAAATAGCAAGTTAAAATAAGGC	chr6	20483113	+	GGACCTCAAACTGTTAACCG
EGFR	sgEGFR_1	GGAAAGGACGAAACACCGGCAACGTGGAGAGCATCCAG GTTTTAGAGCTAGAAATAGCAAGTTAAAATAAGGC	chr7	55214344	+	GCAACGTGGAGAGCATCCAG
EGFR	sgEGFR_2	GGAAAGGACGAAACACCGGATGTTCAATAACTGTGAGG GTTTTAGAGCTAGAAATAGCAAGTTAAAATAAGGC	chr7	55210049	+	GATGTTCAATAACTGTGAGG
EGFR	sgEGFR_3	GGAAAGGACGAAACACCGCCAGATGGATGTGAACCCCG GTTTTAGAGCTAGAAATAGCAAGTTAAAATAAGGC	chr7	55221781	+	CCAGATGGATGTGAACCCCG
EGFR	sgEGFR_4	GGAAAGGACGAAACACCGAGCGATGCGACCCTCCGGGA GTTTTAGAGCTAGAAATAGCAAGTTAAAATAAGGC	chr7	55086967	+	AGCGATGCGACCCTCCGGGA
EGFR	sgEGFR_5	GGAAAGGACGAAACACCGGAAAACCTGCAGATCATCAG GTTTTAGAGCTAGAAATAGCAAGTTAAAATAAGGC	chr7	55211061	+	GAAAACCTGCAGATCATCAG
EGR3	sgEGR3_1	GGAAAGGACGAAACACCGGCTGAGCGCCCCTGAAGCCG GTTTTAGAGCTAGAAATAGCAAGTTAAAATAAGGC	chr8	22548787	+	GCTGAGCGCCCCTGAAGCCG
EGR3	sgEGR3_2	GGAAAGGACGAAACACCGGCAGGCTGCCAAAGCCCGGG GTTTTAGAGCTAGAAATAGCAAGTTAAAATAAGGC	chr8	22548411	+	GCAGGCTGCCAAAGCCCGGG
EGR3	sgEGR3_3	GGAAAGGACGAAACACCGATGGGCTTGAGGGTGAGCGG GTTTTAGAGCTAGAAATAGCAAGTTAAAATAAGGC	chr8	22548383	+	ATGGGCTTGAGGGTGAGCGG
EGR3	sgEGR3_4	GGAAAGGACGAAACACCGCGTCCGAACGGCTGAAACGG GTTTTAGAGCTAGAAATAGCAAGTTAAAATAAGGC	chr8	22548279	+	CGTCCGAACGGCTGAAACGG
EGR3	sgEGR3_5	GGAAAGGACGAAACACCGGAGAAGAAGGCGGAGAAGGG GTTTTAGAGCTAGAAATAGCAAGTTAAAATAAGGC	chr8	22548053	-	GAGAAGAAGGCGGAGAAGGG
EIF4A2	sgEIF4A2_1	GGAAAGGACGAAACACCGCCAGAGGGAATGGACCCCGA GTTTTAGAGCTAGAAATAGCAAGTTAAAATAAGGC	chr3	186502234	+	CCAGAGGGAATGGACCCCGA
EIF4A2	sgEIF4A2_2	GGAAAGGACGAAACACCGCGTAAGCATAGATGCCACGA GTTTTAGAGCTAGAAATAGCAAGTTAAAATAAGGC	chr3	186502412	-	CGTAAGCATAGATGCCACGA
EIF4A2	sgEIF4A2_3	GGAAAGGACGAAACACCGGCAGATGAAATGTTGAGCCG GTTTTAGAGCTAGAAATAGCAAGTTAAAATAAGGC	chr3	186503988	+	GCAGATGAAATGTTGAGCCG
EIF4A2	sgEIF4A2_4	GGAAAGGACGAAACACCGCTTGTCAGCAGAGAACATGG GTTTTAGAGCTAGAAATAGCAAGTTAAAATAAGGC	chr3	186502210	+	CTTGTCAGCAGAGAACATGG
EIF4A2	sgEIF4A2_5	GGAAAGGACGAAACACCGTGCATACCTGTTATAATCCG GTTTTAGAGCTAGAAATAGCAAGTTAAAATAAGGC	chr3	186501416	-	TGCATACCTGTTATAATCCG
ELF3	sgELF3_1	GGAAAGGACGAAACACCGGGACTGGATCAGCTACCAAG GTTTTAGAGCTAGAAATAGCAAGTTAAAATAAGGC	chr1	201981140	+	GGACTGGATCAGCTACCAAG
ELF3	sgELF3_2	GGAAAGGACGAAACACCGGGATGGCATGGCCTTCCAGG GTTTTAGAGCTAGAAATAGCAAGTTAAAATAAGGC	chr1	201981521	+	GGATGGCATGGCCTTCCAGG
ELF3	sgELF3_3	GGAAAGGACGAAACACCGGGAGACGTCAGAGCTGCCAG GTTTTAGAGCTAGAAATAGCAAGTTAAAATAAGGC	chr1	201981861	-	GGAGACGTCAGAGCTGCCAG
ELF3	sgELF3_4	GGAAAGGACGAAACACCGGAGAGAGCTCTCACCTGCGG GTTTTAGAGCTAGAAATAGCAAGTTAAAATAAGGC	chr1	201981882	-	GAGAGAGCTCTCACCTGCGG
ELF3	sgELF3_5	GGAAAGGACGAAACACCGGTGGACCTGGATCCCACTGA GTTTTAGAGCTAGAAATAGCAAGTTAAAATAAGGC	chr1	201982125	+	GTGGACCTGGATCCCACTGA
ENO1	sgENO1_1	GGAAAGGACGAAACACCGAAGCTGGTGCCGTTGAGAAG GTTTTAGAGCTAGAAATAGCAAGTTAAAATAAGGC	chr1	8927242	-	AAGCTGGTGCCGTTGAGAAG
ENO1	sgENO1_2	GGAAAGGACGAAACACCGCAGCCAAGTCAGCGATGTGG GTTTTAGAGCTAGAAATAGCAAGTTAAAATAAGGC	chr1	8927205	+	CAGCCAAGTCAGCGATGTGG
ENO1	sgENO1_3	GGAAAGGACGAAACACCGGCGTTCAATGTCATCAATGG GTTTTAGAGCTAGAAATAGCAAGTTAAAATAAGGC	chr1	8926541	-	GCGTTCAATGTCATCAATGG
ENO1	sgENO1_4	GGAAAGGACGAAACACCGTGTGGGGCTGTGCACTGGGC GTTTTAGAGCTAGAAATAGCAAGTTAAAATAAGGC	chr1	8923296	-	TGTGGGGCTGTGCACTGGGC
ENO1	sgENO1_5	GGAAAGGACGAAACACCGCAAGCGCTCAGATCGGCAAG GTTTTAGAGCTAGAAATAGCAAGTTAAAATAAGGC	chr1	8922969	+	CAAGCGCTCAGATCGGCAAG
ENO3	sgENO3_1	GGAAAGGACGAAACACCGGAGGCTCTGGAACTAAGAGA GTTTTAGAGCTAGAAATAGCAAGTTAAAATAAGGC	chr17	4856137	+	GAGGCTCTGGAACTAAGAGA
ENO3	sgENO3_2	GGAAAGGACGAAACACCGCTCCAGGGGCAACCCCACGG GTTTTAGAGCTAGAAATAGCAAGTTAAAATAAGGC	chr17	4855163	+	CTCCAGGGGCAACCCCACGG
ENO3	sgENO3_3	GGAAAGGACGAAACACCGGTGCAGGTCCACCTCCACCG GTTTTAGAGCTAGAAATAGCAAGTTAAAATAAGGC	chr17	4855180	-	GTGCAGGTCCACCTCCACCG
ENO3	sgENO3_4	GGAAAGGACGAAACACCGCAGAGCCTCATAGATACCCG GTTTTAGAGCTAGAAATAGCAAGTTAAAATAAGGC	chr17	4856126	-	CAGAGCCTCATAGATACCCG
ENO3	sgENO3_5	GGAAAGGACGAAACACCGGAGACAAAGGCCGCTACCTG GTTTTAGAGCTAGAAATAGCAAGTTAAAATAAGGC	chr17	4856159	+	GAGACAAAGGCCGCTACCTG
EP300	sgEP300_1	GGAAAGGACGAAACACCGGAAGGTGCAGCAGGAAGTGA GTTTTAGAGCTAGAAATAGCAAGTTAAAATAAGGC	chr22	41546083	-	GAAGGTGCAGCAGGAAGTGA
EP300	sgEP300_2	GGAAAGGACGAAACACCGACAGAATTGGGACTAACCAA GTTTTAGAGCTAGAAATAGCAAGTTAAAATAAGGC	chr22	41513247	+	ACAGAATTGGGACTAACCAA
EP300	sgEP300_3	GGAAAGGACGAAACACCGGACTTCTCCCAACATGGGGA GTTTTAGAGCTAGAAATAGCAAGTTAAAATAAGGC	chr22	41513489	+	GACTTCTCCCAACATGGGGA
EP300	sgEP300_4	GGAAAGGACGAAACACCGGGACAGCAGATTGGAGCCAG GTTTTAGAGCTAGAAATAGCAAGTTAAAATAAGGC	chr22	41521922	+	GGACAGCAGATTGGAGCCAG
EP300	sgEP300_5	GGAAAGGACGAAACACCGTCAGATGCCGACACAACCCC GTTTTAGAGCTAGAAATAGCAAGTTAAAATAAGGC	chr22	41527543	+	TCAGATGCCGACACAACCCC
EPAS1	sgEPAS1_1	GGAAAGGACGAAACACCGGAGTAGCTCGGAGAGGAGGA GTTTTAGAGCTAGAAATAGCAAGTTAAAATAAGGC	chr2	46574012	+	GAGTAGCTCGGAGAGGAGGA
EPAS1	sgEPAS1_2	GGAAAGGACGAAACACCGCCGGCGGAGCAAGGAGACGG GTTTTAGAGCTAGAAATAGCAAGTTAAAATAAGGC	chr2	46574060	+	CCGGCGGAGCAAGGAGACGG
EPAS1	sgEPAS1_3	GGAAAGGACGAAACACCGGTGGCTGGAGACCCAGGGGA GTTTTAGAGCTAGAAATAGCAAGTTAAAATAAGGC	chr2	46602893	+	GTGGCTGGAGACCCAGGGGA
EPAS1	sgEPAS1_4	GGAAAGGACGAAACACCGACTGGGGCTGCAGGTTGCGA GTTTTAGAGCTAGAAATAGCAAGTTAAAATAAGGC	chr2	46602929	-	ACTGGGGCTGCAGGTTGCGA
EPAS1	sgEPAS1_5	GGAAAGGACGAAACACCGTGAGATTGAGAAGAATGACG GTTTTAGAGCTAGAAATAGCAAGTTAAAATAAGGC	chr2	46603678	+	TGAGATTGAGAAGAATGACG
EPHA1	sgEPHA1_1	GGAAAGGACGAAACACCGGGACTGCAAGAGTTTCCCTG GTTTTAGAGCTAGAAATAGCAAGTTAAAATAAGGC	chr7	143098518	-	GGACTGCAAGAGTTTCCCTG
EPHA1	sgEPHA1_2	GGAAAGGACGAAACACCGAAGCGAGGTAGAGGCCACGG GTTTTAGAGCTAGAAATAGCAAGTTAAAATAAGGC	chr7	143097026	+	AAGCGAGGTAGAGGCCACGG
EPHA1	sgEPHA1_3	GGAAAGGACGAAACACCGGAAGACCCGGACAGACACCA GTTTTAGAGCTAGAAATAGCAAGTTAAAATAAGGC	chr7	143096979	+	GAAGACCCGGACAGACACCA
EPHA1	sgEPHA1_4	GGAAAGGACGAAACACCGTCAGGGTCTCAGGACAGCGC GTTTTAGAGCTAGAAATAGCAAGTTAAAATAAGGC	chr7	143096954	+	TCAGGGTCTCAGGACAGCGC
EPHA1	sgEPHA1_5	GGAAAGGACGAAACACCGGACCTGCTTGCCCCACGCGC GTTTTAGAGCTAGAAATAGCAAGTTAAAATAAGGC	chr7	143096873	-	GACCTGCTTGCCCCACGCGC
EPHA10	sgEPHA10_1	GGAAAGGACGAAACACCGGGGAGGCTTTGGAATCCAGG GTTTTAGAGCTAGAAATAGCAAGTTAAAATAAGGC	chr1	38228495	+	GGGAGGCTTTGGAATCCAGG
EPHA10	sgEPHA10_2	GGAAAGGACGAAACACCGCAGACTGGCTGGATAAGCCG GTTTTAGAGCTAGAAATAGCAAGTTAAAATAAGGC	chr1	38227643	-	CAGACTGGCTGGATAAGCCG
EPHA10	sgEPHA10_3	GGAAAGGACGAAACACCGCAAAATCGACACGATCGCGG GTTTTAGAGCTAGAAATAGCAAGTTAAAATAAGGC	chr1	38227458	-	CAAAATCGACACGATCGCGG
EPHA10	sgEPHA10_4	GGAAAGGACGAAACACCGGGCGGACGAGAGCTTCACGC GTTTTAGAGCTAGAAATAGCAAGTTAAAATAAGGC	chr1	38227440	-	GGCGGACGAGAGCTTCACGC
EPHA10	sgEPHA10_5	GGAAAGGACGAAACACCGCGGCAGAGGAAGAGGCGCAG GTTTTAGAGCTAGAAATAGCAAGTTAAAATAAGGC	chr1	38230692	+	CGGCAGAGGAAGAGGCGCAG
EPHA2	sgEPHA2_1	GGAAAGGACGAAACACCGGCTCAGGGCACTCCAAGCAG GTTTTAGAGCTAGAAATAGCAAGTTAAAATAAGGC	chr1	16464863	+	GCTCAGGGCACTCCAAGCAG
EPHA2	sgEPHA2_2	GGAAAGGACGAAACACCGGGTCCGACTCGGCATAGTAG GTTTTAGAGCTAGAAATAGCAAGTTAAAATAAGGC	chr1	16475314	+	GGTCCGACTCGGCATAGTAG
EPHA2	sgEPHA2_3	GGAAAGGACGAAACACCGGAAGTGCCCCGAGCTGCTGC GTTTTAGAGCTAGAAATAGCAAGTTAAAATAAGGC	chr1	16475080	-	GAAGTGCCCCGAGCTGCTGC
EPHA2	sgEPHA2_4	GGAAAGGACGAAACACCGGAGGTGGCACCCTCAGGGGA GTTTTAGAGCTAGAAATAGCAAGTTAAAATAAGGC	chr1	16464832	+	GAGGTGGCACCCTCAGGGGA
EPHA2	sgEPHA2_5	GGAAAGGACGAAACACCGTGTGAGGTAGTGTGGGGCGG GTTTTAGAGCTAGAAATAGCAAGTTAAAATAAGGC	chr1	16464652	+	TGTGAGGTAGTGTGGGGCGG
EPHA3	sgEPHA3_1	GGAAAGGACGAAACACCGGTATACTCTCACAGACACCA GTTTTAGAGCTAGAAATAGCAAGTTAAAATAAGGC	chr3	89259431	-	GTATACTCTCACAGACACCA
EPHA3	sgEPHA3_2	GGAAAGGACGAAACACCGAAGGTCTGTCACTGTCACCG GTTTTAGAGCTAGAAATAGCAAGTTAAAATAAGGC	chr3	89391112	-	AAGGTCTGTCACTGTCACCG
EPHA3	sgEPHA3_3	GGAAAGGACGAAACACCGGAACAGAGCAGCTGAGAAGG GTTTTAGAGCTAGAAATAGCAAGTTAAAATAAGGC	chr3	89156925	-	GAACAGAGCAGCTGAGAAGG
EPHA3	sgEPHA3_4	GGAAAGGACGAAACACCGATTGAACTCACCCCATGTGA GTTTTAGAGCTAGAAATAGCAAGTTAAAATAAGGC	chr3	89176415	-	ATTGAACTCACCCCATGTGA
EPHA3	sgEPHA3_5	GGAAAGGACGAAACACCGGAAACTTTCATCAGCTGCAA GTTTTAGAGCTAGAAATAGCAAGTTAAAATAAGGC	chr3	89259293	-	GAAACTTTCATCAGCTGCAA
EPHA4	sgEPHA4_1	GGAAAGGACGAAACACCGGCAACGCTGGGCATGAGGAG GTTTTAGAGCTAGAAATAGCAAGTTAAAATAAGGC	chr2	222428470	-	GCAACGCTGGGCATGAGGAG
EPHA4	sgEPHA4_2	GGAAAGGACGAAACACCGGAAATAGAAAATCCCAGCCA GTTTTAGAGCTAGAAATAGCAAGTTAAAATAAGGC	chr2	222436948	+	GAAATAGAAAATCCCAGCCA
EPHA4	sgEPHA4_3	GGAAAGGACGAAACACCGGTTTCCTGACACCATCACAG GTTTTAGAGCTAGAAATAGCAAGTTAAAATAAGGC	chr2	222428616	-	GTTTCCTGACACCATCACAG
EPHA4	sgEPHA4_4	GGAAAGGACGAAACACCGGGAGCCTCGAACTTCCACCA GTTTTAGAGCTAGAAATAGCAAGTTAAAATAAGGC	chr2	222428578	+	GGAGCCTCGAACTTCCACCA
EPHA4	sgEPHA4_5	GGAAAGGACGAAACACCGGAGCGGAGCGGAGAATGCCA GTTTTAGAGCTAGAAATAGCAAGTTAAAATAAGGC	chr2	222428453	-	GAGCGGAGCGGAGAATGCCA
EPHA5	sgEPHA5_1	GGAAAGGACGAAACACCGGCAGCTCTGGATGTGAGGTG GTTTTAGAGCTAGAAATAGCAAGTTAAAATAAGGC	chr4	66361215	+	GCAGCTCTGGATGTGAGGTG
EPHA5	sgEPHA5_2	GGAAAGGACGAAACACCGGATGGCATTCCGAGGAGCAG GTTTTAGAGCTAGAAATAGCAAGTTAAAATAAGGC	chr4	66356402	+	GATGGCATTCCGAGGAGCAG
EPHA5	sgEPHA5_3	GGAAAGGACGAAACACCGGGAGTGTCCGACTTGAGCCC GTTTTAGAGCTAGAAATAGCAAGTTAAAATAAGGC	chr4	66356142	-	GGAGTGTCCGACTTGAGCCC
EPHA5	sgEPHA5_4	GGAAAGGACGAAACACCGAAATGACTTACACACTGGGG GTTTTAGAGCTAGAAATAGCAAGTTAAAATAAGGC	chr4	66279991	+	AAATGACTTACACACTGGGG
EPHA5	sgEPHA5_5	GGAAAGGACGAAACACCGGGTACTGGAAGATGATCCCG GTTTTAGAGCTAGAAATAGCAAGTTAAAATAAGGC	chr4	66217127	-	GGTACTGGAAGATGATCCCG
EPHA6	sgEPHA6_1	GGAAAGGACGAAACACCGAGTGAATCCGCCAACAGCGG GTTTTAGAGCTAGAAATAGCAAGTTAAAATAAGGC	chr3	97194244	-	AGTGAATCCGCCAACAGCGG
EPHA6	sgEPHA6_2	GGAAAGGACGAAACACCGTATTCTTCTTGATCACTGGG GTTTTAGAGCTAGAAATAGCAAGTTAAAATAAGGC	chr3	97194283	+	TATTCTTCTTGATCACTGGG
EPHA6	sgEPHA6_3	GGAAAGGACGAAACACCGGTGGGCGTTTGAAGACACCA GTTTTAGAGCTAGAAATAGCAAGTTAAAATAAGGC	chr3	97251223	+	GTGGGCGTTTGAAGACACCA
EPHA6	sgEPHA6_4	GGAAAGGACGAAACACCGAAACATCATTCGCCTAGAAG GTTTTAGAGCTAGAAATAGCAAGTTAAAATAAGGC	chr3	97251353	+	AAACATCATTCGCCTAGAAG
EPHA6	sgEPHA6_5	GGAAAGGACGAAACACCGCAGACCAGTAATGATTGTGG GTTTTAGAGCTAGAAATAGCAAGTTAAAATAAGGC	chr3	97329638	+	CAGACCAGTAATGATTGTGG
EPHA7	sgEPHA7_1	GGAAAGGACGAAACACCGGCTCCGCTTTGCACACACAG GTTTTAGAGCTAGAAATAGCAAGTTAAAATAAGGC	chr6	94128987	-	GCTCCGCTTTGCACACACAG
EPHA7	sgEPHA7_2	GGAAAGGACGAAACACCGGCAGATGAAAGTTTTACCCA GTTTTAGAGCTAGAAATAGCAAGTTAAAATAAGGC	chr6	94120581	-	GCAGATGAAAGTTTTACCCA
EPHA7	sgEPHA7_3	GGAAAGGACGAAACACCGGACATGTGTCAGCAGTGCAG GTTTTAGAGCTAGAAATAGCAAGTTAAAATAAGGC	chr6	94120336	-	GACATGTGTCAGCAGTGCAG
EPHA7	sgEPHA7_4	GGAAAGGACGAAACACCGGCTGCTGTCAGTATCACCAC GTTTTAGAGCTAGAAATAGCAAGTTAAAATAAGGC	chr6	94066446	-	GCTGCTGTCAGTATCACCAC
EPHA7	sgEPHA7_5	GGAAAGGACGAAACACCGGAATTCGGTGAAGTCTGCAG GTTTTAGAGCTAGAAATAGCAAGTTAAAATAAGGC	chr6	93967981	-	GAATTCGGTGAAGTCTGCAG
EPHA8	sgEPHA8_1	GGAAAGGACGAAACACCGGTGCCGGCTACGAGGAGCGG GTTTTAGAGCTAGAAATAGCAAGTTAAAATAAGGC	chr1	22903338	+	GTGCCGGCTACGAGGAGCGG
EPHA8	sgEPHA8_2	GGAAAGGACGAAACACCGGTGGGACTCCATCAACGAGG GTTTTAGAGCTAGAAATAGCAAGTTAAAATAAGGC	chr1	22902709	+	GTGGGACTCCATCAACGAGG
EPHA8	sgEPHA8_3	GGAAAGGACGAAACACCGGAGACGCCGCACACCAAGGT GTTTTAGAGCTAGAAATAGCAAGTTAAAATAAGGC	chr1	22903023	-	GAGACGCCGCACACCAAGGT
EPHA8	sgEPHA8_4	GGAAAGGACGAAACACCGGCGTCTCAAGCTCAACACGG GTTTTAGAGCTAGAAATAGCAAGTTAAAATAAGGC	chr1	22903036	+	GCGTCTCAAGCTCAACACGG
EPHA8	sgEPHA8_5	GGAAAGGACGAAACACCGGCGTGCGGCACTCAGAGGAG GTTTTAGAGCTAGAAATAGCAAGTTAAAATAAGGC	chr1	22903248	+	GCGTGCGGCACTCAGAGGAG
EPHB1	sgEPHB1_1	GGAAAGGACGAAACACCGGCTCCTCCTGGCATCCGCAG GTTTTAGAGCTAGAAATAGCAAGTTAAAATAAGGC	chr3	134514497	+	GCTCCTCCTGGCATCCGCAG
EPHB1	sgEPHB1_2	GGAAAGGACGAAACACCGTCACCACCTTCATCAACCGG GTTTTAGAGCTAGAAATAGCAAGTTAAAATAAGGC	chr3	134670307	+	TCACCACCTTCATCAACCGG
EPHB1	sgEPHB1_3	GGAAAGGACGAAACACCGGCATCTCTGTGTAGATGCGA GTTTTAGAGCTAGAAATAGCAAGTTAAAATAAGGC	chr3	134670338	-	GCATCTCTGTGTAGATGCGA
EPHB1	sgEPHB1_4	GGAAAGGACGAAACACCGAGGATCCTGGGACATTAGGG GTTTTAGAGCTAGAAATAGCAAGTTAAAATAAGGC	chr3	134670386	-	AGGATCCTGGGACATTAGGG
EPHB1	sgEPHB1_5	GGAAAGGACGAAACACCGAAGGCCAGCCAGGAAGCTGA GTTTTAGAGCTAGAAATAGCAAGTTAAAATAAGGC	chr3	134825310	+	AAGGCCAGCCAGGAAGCTGA
EPHB2	sgEPHB2_1	GGAAAGGACGAAACACCGTCATCTCCACGTGGATGCGG GTTTTAGAGCTAGAAATAGCAAGTTAAAATAAGGC	chr1	23111010	-	TCATCTCCACGTGGATGCGG
EPHB2	sgEPHB2_2	GGAAAGGACGAAACACCGGAGAATGGCACCGTCTGCCG GTTTTAGAGCTAGAAATAGCAAGTTAAAATAAGGC	chr1	23111548	+	GAGAATGGCACCGTCTGCCG
EPHB2	sgEPHB2_3	GGAAAGGACGAAACACCGGGTCCACTCCAGCATGAGGG GTTTTAGAGCTAGAAATAGCAAGTTAAAATAAGGC	chr1	23191418	-	GGTCCACTCCAGCATGAGGG
EPHB2	sgEPHB2_4	GGAAAGGACGAAACACCGGCATCAGGTGAGCCGCACCG GTTTTAGAGCTAGAAATAGCAAGTTAAAATAAGGC	chr1	23208874	+	GCATCAGGTGAGCCGCACCG
EPHB2	sgEPHB2_5	GGAAAGGACGAAACACCGTGAGCTGCAGTACTATGAGA GTTTTAGAGCTAGAAATAGCAAGTTAAAATAAGGC	chr1	23208955	+	TGAGCTGCAGTACTATGAGA
EPHB3	sgEPHB3_1	GGAAAGGACGAAACACCGGCACGGGGTTCATCTGGCGG GTTTTAGAGCTAGAAATAGCAAGTTAAAATAAGGC	chr3	184290386	+	GCACGGGGTTCATCTGGCGG
EPHB3	sgEPHB3_2	GGAAAGGACGAAACACCGGAAGAGTGCGAAGCCTGCGG GTTTTAGAGCTAGAAATAGCAAGTTAAAATAAGGC	chr3	184290755	-	GAAGAGTGCGAAGCCTGCGG
EPHB3	sgEPHB3_3	GGAAAGGACGAAACACCGGCTACACCGAGAGGCAGCGG GTTTTAGAGCTAGAAATAGCAAGTTAAAATAAGGC	chr3	184297559	+	GCTACACCGAGAGGCAGCGG
EPHB3	sgEPHB3_4	GGAAAGGACGAAACACCGGGTGGGCTCCGCCCCAGTGA GTTTTAGAGCTAGAAATAGCAAGTTAAAATAAGGC	chr3	184290785	-	GGTGGGCTCCGCCCCAGTGA
EPHB3	sgEPHB3_5	GGAAAGGACGAAACACCGGCAGATGCTGGCGGCTGGGG GTTTTAGAGCTAGAAATAGCAAGTTAAAATAAGGC	chr3	184293696	-	GCAGATGCTGGCGGCTGGGG
EPHB4	sgEPHB4_1	GGAAAGGACGAAACACCGGCACAGGTTGGGTCCCACGG GTTTTAGAGCTAGAAATAGCAAGTTAAAATAAGGC	chr7	100421437	-	GCACAGGTTGGGTCCCACGG
EPHB4	sgEPHB4_2	GGAAAGGACGAAACACCGGAGGGGAACACCAAGTGCCG GTTTTAGAGCTAGAAATAGCAAGTTAAAATAAGGC	chr7	100419895	-	GAGGGGAACACCAAGTGCCG
EPHB4	sgEPHB4_3	GGAAAGGACGAAACACCGGCAGGTGGACACGGTGGCCG GTTTTAGAGCTAGAAATAGCAAGTTAAAATAAGGC	chr7	100420274	-	GCAGGTGGACACGGTGGCCG
EPHB4	sgEPHB4_4	GGAAAGGACGAAACACCGCTGGTGCAGGGTGCACCCCG GTTTTAGAGCTAGAAATAGCAAGTTAAAATAAGGC	chr7	100417762	+	CTGGTGCAGGGTGCACCCCG
EPHB4	sgEPHB4_5	GGAAAGGACGAAACACCGGCTCCGCGGAGCCGAAGGAG GTTTTAGAGCTAGAAATAGCAAGTTAAAATAAGGC	chr7	100417489	+	GCTCCGCGGAGCCGAAGGAG
EPHB6	sgEPHB6_1	GGAAAGGACGAAACACCGTGAGGAACTCACCAGTGCAG GTTTTAGAGCTAGAAATAGCAAGTTAAAATAAGGC	chr7	142563378	-	TGAGGAACTCACCAGTGCAG
EPHB6	sgEPHB6_1	GGAAAGGACGAAACACCGTGAGGAACTCACCAGTGCAG GTTTTAGAGCTAGAAATAGCAAGTTAAAATAAGGC	chr7	142563378	-	TGAGGAACTCACCAGTGCAG
EPHB6	sgEPHB6_2	GGAAAGGACGAAACACCGCCAGTTAGGGAACAGAGTGG GTTTTAGAGCTAGAAATAGCAAGTTAAAATAAGGC	chr7	142561006	+	CCAGTTAGGGAACAGAGTGG
EPHB6	sgEPHB6_2	GGAAAGGACGAAACACCGCCAGTTAGGGAACAGAGTGG GTTTTAGAGCTAGAAATAGCAAGTTAAAATAAGGC	chr7	142561006	+	CCAGTTAGGGAACAGAGTGG
EPHB6	sgEPHB6_3	GGAAAGGACGAAACACCGCCAGCGTTTGAGGTGCCAGG GTTTTAGAGCTAGAAATAGCAAGTTAAAATAAGGC	chr7	142561995	-	CCAGCGTTTGAGGTGCCAGG
EPHB6	sgEPHB6_3	GGAAAGGACGAAACACCGCCAGCGTTTGAGGTGCCAGG GTTTTAGAGCTAGAAATAGCAAGTTAAAATAAGGC	chr7	142561995	-	CCAGCGTTTGAGGTGCCAGG
EPHB6	sgEPHB6_4	GGAAAGGACGAAACACCGGGCTCATGCAGAGCCAGAGG GTTTTAGAGCTAGAAATAGCAAGTTAAAATAAGGC	chr7	142562347	+	GGCTCATGCAGAGCCAGAGG
EPHB6	sgEPHB6_4	GGAAAGGACGAAACACCGGGCTCATGCAGAGCCAGAGG GTTTTAGAGCTAGAAATAGCAAGTTAAAATAAGGC	chr7	142562347	+	GGCTCATGCAGAGCCAGAGG
EPHB6	sgEPHB6_5	GGAAAGGACGAAACACCGCAGGCTGCACTGCAACGGGG GTTTTAGAGCTAGAAATAGCAAGTTAAAATAAGGC	chr7	142562404	+	CAGGCTGCACTGCAACGGGG
EPHB6	sgEPHB6_5	GGAAAGGACGAAACACCGCAGGCTGCACTGCAACGGGG GTTTTAGAGCTAGAAATAGCAAGTTAAAATAAGGC	chr7	142562404	+	CAGGCTGCACTGCAACGGGG
ERBB2	sgERBB2_1	GGAAAGGACGAAACACCGGCACCGTGTGCACGAAGCAG GTTTTAGAGCTAGAAATAGCAAGTTAAAATAAGGC	chr17	37872101	-	GCACCGTGTGCACGAAGCAG
ERBB2	sgERBB2_2	GGAAAGGACGAAACACCGGAGACTGCTGCAGGAAACGG GTTTTAGAGCTAGAAATAGCAAGTTAAAATAAGGC	chr17	37879689	+	GAGACTGCTGCAGGAAACGG
ERBB2	sgERBB2_3	GGAAAGGACGAAACACCGACAATCCGCAGCCTCTGCAG GTTTTAGAGCTAGAAATAGCAAGTTAAAATAAGGC	chr17	37864634	-	ACAATCCGCAGCCTCTGCAG
ERBB2	sgERBB2_4	GGAAAGGACGAAACACCGGGAGGCCCCTGTGACAGGGG GTTTTAGAGCTAGAAATAGCAAGTTAAAATAAGGC	chr17	37864728	-	GGAGGCCCCTGTGACAGGGG
ERBB2	sgERBB2_5	GGAAAGGACGAAACACCGGCAGCTCACAGATGCCACTG GTTTTAGAGCTAGAAATAGCAAGTTAAAATAAGGC	chr17	37866613	-	GCAGCTCACAGATGCCACTG
ERBB3	sgERBB3_1	GGAAAGGACGAAACACCGCGAGGGACCCAGGTCTACGA GTTTTAGAGCTAGAAATAGCAAGTTAAAATAAGGC	chr12	56478860	+	CGAGGGACCCAGGTCTACGA
ERBB3	sgERBB3_2	GGAAAGGACGAAACACCGGAGGTGGGCAACTCTCAGGC GTTTTAGAGCTAGAAATAGCAAGTTAAAATAAGGC	chr12	56474145	+	GAGGTGGGCAACTCTCAGGC
ERBB3	sgERBB3_3	GGAAAGGACGAAACACCGGGGCTCACTAACCTGCAGGA GTTTTAGAGCTAGAAATAGCAAGTTAAAATAAGGC	chr12	56477679	-	GGGCTCACTAACCTGCAGGA
ERBB3	sgERBB3_4	GGAAAGGACGAAACACCGGCTCTACGAGAGGTGTGAGG GTTTTAGAGCTAGAAATAGCAAGTTAAAATAAGGC	chr12	56477605	+	GCTCTACGAGAGGTGTGAGG
ERBB3	sgERBB3_5	GGAAAGGACGAAACACCGACCATTGCCCAACCTCCGCG GTTTTAGAGCTAGAAATAGCAAGTTAAAATAAGGC	chr12	56478835	+	ACCATTGCCCAACCTCCGCG
ERBB4	sgERBB4_1	GGAAAGGACGAAACACCGGGTGAGCCTTCTCGTGGCGG GTTTTAGAGCTAGAAATAGCAAGTTAAAATAAGGC	chr2	213403206	-	GGTGAGCCTTCTCGTGGCGG
ERBB4	sgERBB4_2	GGAAAGGACGAAACACCGGTGTGTGCAGAACAATGTGA GTTTTAGAGCTAGAAATAGCAAGTTAAAATAAGGC	chr2	212589889	-	GTGTGTGCAGAACAATGTGA
ERBB4	sgERBB4_3	GGAAAGGACGAAACACCGCCGTTCTGGGGCAAACACGG GTTTTAGAGCTAGAAATAGCAAGTTAAAATAAGGC	chr2	212251642	+	CCGTTCTGGGGCAAACACGG
ERBB4	sgERBB4_4	GGAAAGGACGAAACACCGGCTTTACCCGCAGGAAGGAG GTTTTAGAGCTAGAAATAGCAAGTTAAAATAAGGC	chr2	212989470	+	GCTTTACCCGCAGGAAGGAG
ERBB4	sgERBB4_5	GGAAAGGACGAAACACCGGAATGGTGTCTGCATAACAA GTTTTAGAGCTAGAAATAGCAAGTTAAAATAAGGC	chr2	212652822	+	GAATGGTGTCTGCATAACAA
ERCC2	sgERCC2_1	GGAAAGGACGAAACACCGGCGGGAGCTCAAACGCACGC GTTTTAGAGCTAGAAATAGCAAGTTAAAATAAGGC	chr19	45873402	-	GCGGGAGCTCAAACGCACGC
ERCC2	sgERCC2_2	GGAAAGGACGAAACACCGGGCCTCGTCGAAGACCACGA GTTTTAGAGCTAGAAATAGCAAGTTAAAATAAGGC	chr19	45867692	+	GGCCTCGTCGAAGACCACGA
ERCC2	sgERCC2_3	GGAAAGGACGAAACACCGTGAGCGTCAACCTCACCCGC GTTTTAGAGCTAGAAATAGCAAGTTAAAATAAGGC	chr19	45867549	-	TGAGCGTCAACCTCACCCGC
ERCC2	sgERCC2_4	GGAAAGGACGAAACACCGGGCACCGGTCAAGGGTCCGG GTTTTAGAGCTAGAAATAGCAAGTTAAAATAAGGC	chr19	45867530	+	GGCACCGGTCAAGGGTCCGG
ERCC2	sgERCC2_5	GGAAAGGACGAAACACCGGCAGCCCCTCCACCAGACGC GTTTTAGAGCTAGAAATAGCAAGTTAAAATAAGGC	chr19	45867316	+	GCAGCCCCTCCACCAGACGC
ESR1	sgESR1_1	GGAAAGGACGAAACACCGGCCGTGTACAACTACCCCGA GTTTTAGAGCTAGAAATAGCAAGTTAAAATAAGGC	chr6	152129195	+	GCCGTGTACAACTACCCCGA
ESR1	sgESR1_2	GGAAAGGACGAAACACCGGTAGACCTGCGCGTTGGCGG GTTTTAGAGCTAGAAATAGCAAGTTAAAATAAGGC	chr6	152129247	-	GTAGACCTGCGCGTTGGCGG
ESR1	sgESR1_3	GGAAAGGACGAAACACCGAGGAAAGGCGACAGCTGCGG GTTTTAGAGCTAGAAATAGCAAGTTAAAATAAGGC	chr6	152129390	-	AGGAAAGGCGACAGCTGCGG
ESR1	sgESR1_4	GGAAAGGACGAAACACCGGAAGTGGGAATGATGAAAGG GTTTTAGAGCTAGAAATAGCAAGTTAAAATAAGGC	chr6	152201885	+	GAAGTGGGAATGATGAAAGG
ESR1	sgESR1_5	GGAAAGGACGAAACACCGGGGATACGAAAAGACCGAAG GTTTTAGAGCTAGAAATAGCAAGTTAAAATAAGGC	chr6	152265307	+	GGGATACGAAAAGACCGAAG
ESR2	sgESR2_1	GGAAAGGACGAAACACCGGGCAAGGCCAAGAGAAGTGG GTTTTAGAGCTAGAAATAGCAAGTTAAAATAAGGC	chr14	64727373	-	GGCAAGGCCAAGAGAAGTGG
ESR2	sgESR2_2	GGAAAGGACGAAACACCGACAGATGTGATAACTGGCGA GTTTTAGAGCTAGAAATAGCAAGTTAAAATAAGGC	chr14	64749409	+	ACAGATGTGATAACTGGCGA
ESR2	sgESR2_3	GGAAAGGACGAAACACCGGGGCGGCTCAGCCTCCAGGA GTTTTAGAGCTAGAAATAGCAAGTTAAAATAAGGC	chr14	64727285	+	GGGCGGCTCAGCCTCCAGGA
ESR2	sgESR2_4	GGAAAGGACGAAACACCGCGGCTGATCAGCACATGGGG GTTTTAGAGCTAGAAATAGCAAGTTAAAATAAGGC	chr14	64727268	+	CGGCTGATCAGCACATGGGG
ESR2	sgESR2_5	GGAAAGGACGAAACACCGGGTCAGGGACATCATCATGG GTTTTAGAGCTAGAAATAGCAAGTTAAAATAAGGC	chr14	64727222	+	GGTCAGGGACATCATCATGG
ESRRB	sgESRRB_1	GGAAAGGACGAAACACCGAGTGCGAGATCACCAAACGG GTTTTAGAGCTAGAAATAGCAAGTTAAAATAAGGC	chr14	76928921	+	AGTGCGAGATCACCAAACGG
ESRRB	sgESRRB_2	GGAAAGGACGAAACACCGGCCGTCAGAAATACAAGCGA GTTTTAGAGCTAGAAATAGCAAGTTAAAATAAGGC	chr14	76948386	+	GCCGTCAGAAATACAAGCGA
ESRRB	sgESRRB_3	GGAAAGGACGAAACACCGGCTGAGGGCATCGATGCCCG GTTTTAGAGCTAGAAATAGCAAGTTAAAATAAGGC	chr14	76905770	-	GCTGAGGGCATCGATGCCCG
ESRRB	sgESRRB_4	GGAAAGGACGAAACACCGGAGGCACAGGCGCTTGGGGA GTTTTAGAGCTAGAAATAGCAAGTTAAAATAAGGC	chr14	76905989	-	GAGGCACAGGCGCTTGGGGA
ESRRB	sgESRRB_5	GGAAAGGACGAAACACCGGATTGTCTCATACCTACTGG GTTTTAGAGCTAGAAATAGCAAGTTAAAATAAGGC	chr14	76948948	+	GATTGTCTCATACCTACTGG
EZH2	sgEZH2_1	GGAAAGGACGAAACACCGGGGAAGCAGGGACTGAAACG GTTTTAGAGCTAGAAATAGCAAGTTAAAATAAGGC	chr7	148515030	-	GGGAAGCAGGGACTGAAACG
EZH2	sgEZH2_2	GGAAAGGACGAAACACCGACCAAGAATGGAAACAGCGA GTTTTAGAGCTAGAAATAGCAAGTTAAAATAAGGC	chr7	148543619	-	ACCAAGAATGGAAACAGCGA
EZH2	sgEZH2_3	GGAAAGGACGAAACACCGGGTCCCAATTAACCTAGCAA GTTTTAGAGCTAGAAATAGCAAGTTAAAATAAGGC	chr7	148514329	+	GGTCCCAATTAACCTAGCAA
EZH2	sgEZH2_4	GGAAAGGACGAAACACCGGTGGTGGATGCAACCCGCAA GTTTTAGAGCTAGAAATAGCAAGTTAAAATAAGGC	chr7	148506458	-	GTGGTGGATGCAACCCGCAA
EZH2	sgEZH2_5	GGAAAGGACGAAACACCGGACTGGGAAGAAATCTGAGA GTTTTAGAGCTAGAAATAGCAAGTTAAAATAAGGC	chr7	148544363	-	GACTGGGAAGAAATCTGAGA
FASN	sgFASN_1	GGAAAGGACGAAACACCGGAGGTGCAGCAGGTGCCCGC GTTTTAGAGCTAGAAATAGCAAGTTAAAATAAGGC	chr17	80049130	-	GAGGTGCAGCAGGTGCCCGC
FASN	sgFASN_2	GGAAAGGACGAAACACCGGAGATGAGGGGAGTTCCTCG GTTTTAGAGCTAGAAATAGCAAGTTAAAATAAGGC	chr17	80046367	+	GAGATGAGGGGAGTTCCTCG
FASN	sgFASN_3	GGAAAGGACGAAACACCGGCAGCGAGGAGCAGACCCAG GTTTTAGAGCTAGAAATAGCAAGTTAAAATAAGGC	chr17	80042503	+	GCAGCGAGGAGCAGACCCAG
FASN	sgFASN_4	GGAAAGGACGAAACACCGGCAGCCCAGACTGAGGGCGA GTTTTAGAGCTAGAAATAGCAAGTTAAAATAAGGC	chr17	80041870	+	GCAGCCCAGACTGAGGGCGA
FASN	sgFASN_5	GGAAAGGACGAAACACCGACATACCCGCCTTCCAGCGA GTTTTAGAGCTAGAAATAGCAAGTTAAAATAAGGC	chr17	80054189	+	ACATACCCGCCTTCCAGCGA
FBP1	sgFBP1_1	GGAAAGGACGAAACACCGGACCCGCTTCGTCATGGAGG GTTTTAGAGCTAGAAATAGCAAGTTAAAATAAGGC	chr9	97401532	-	GACCCGCTTCGTCATGGAGG
FBP1	sgFBP1_2	GGAAAGGACGAAACACCGGCAACCAGGCCGGAACCTGG GTTTTAGAGCTAGAAATAGCAAGTTAAAATAAGGC	chr9	97372289	-	GCAACCAGGCCGGAACCTGG
FBP1	sgFBP1_3	GGAAAGGACGAAACACCGGGATGTACTCAGTGACGGCA GTTTTAGAGCTAGAAATAGCAAGTTAAAATAAGGC	chr9	97369117	+	GGATGTACTCAGTGACGGCA
FBP1	sgFBP1_4	GGAAAGGACGAAACACCGGCGATGAACATCAGCCACCA GTTTTAGAGCTAGAAATAGCAAGTTAAAATAAGGC	chr9	97367799	+	GCGATGAACATCAGCCACCA
FBP1	sgFBP1_5	GGAAAGGACGAAACACCGGGGTCAACTCGCCCGTGCCG GTTTTAGAGCTAGAAATAGCAAGTTAAAATAAGGC	chr9	97401496	+	GGGTCAACTCGCCCGTGCCG
FBP2	sgFBP2_1	GGAAAGGACGAAACACCGACCGTACAGCGCATAACCTG GTTTTAGAGCTAGAAATAGCAAGTTAAAATAAGGC	chr9	97333804	+	ACCGTACAGCGCATAACCTG
FBP2	sgFBP2_2	GGAAAGGACGAAACACCGGCGTCAGGCCAAAGGGACTG GTTTTAGAGCTAGAAATAGCAAGTTAAAATAAGGC	chr9	97355924	-	GCGTCAGGCCAAAGGGACTG
FBP2	sgFBP2_3	GGAAAGGACGAAACACCGGGACGCCATCATCACCGCCA GTTTTAGAGCTAGAAATAGCAAGTTAAAATAAGGC	chr9	97349600	-	GGACGCCATCATCACCGCCA
FBP2	sgFBP2_4	GGAAAGGACGAAACACCGCTACCGGGTCAAGCATGAAG GTTTTAGAGCTAGAAATAGCAAGTTAAAATAAGGC	chr9	97333740	+	CTACCGGGTCAAGCATGAAG
FBP2	sgFBP2_5	GGAAAGGACGAAACACCGTTTCTGCACATATTCAGTGG GTTTTAGAGCTAGAAATAGCAAGTTAAAATAAGGC	chr9	97329567	+	TTTCTGCACATATTCAGTGG
FGFR1	sgFGFR1_1	GGAAAGGACGAAACACCGGTTGCCCGCCAACAAAACAG GTTTTAGAGCTAGAAATAGCAAGTTAAAATAAGGC	chr8	38282164	-	GTTGCCCGCCAACAAAACAG
FGFR1	sgFGFR1_2	GGAAAGGACGAAACACCGCCAGTGGCTAAAGCACATCG GTTTTAGAGCTAGAAATAGCAAGTTAAAATAAGGC	chr8	38282083	-	CCAGTGGCTAAAGCACATCG
FGFR1	sgFGFR1_3	GGAAAGGACGAAACACCGCCAAAGCAGCCCTCTCCCAG GTTTTAGAGCTAGAAATAGCAAGTTAAAATAAGGC	chr8	38275471	+	CCAAAGCAGCCCTCTCCCAG
FGFR1	sgFGFR1_4	GGAAAGGACGAAACACCGCAACCCCAGCCACAACCCAG GTTTTAGAGCTAGAAATAGCAAGTTAAAATAAGGC	chr8	38273468	-	CAACCCCAGCCACAACCCAG
FGFR1	sgFGFR1_5	GGAAAGGACGAAACACCGGGATGTCCAATATGGAGCTA GTTTTAGAGCTAGAAATAGCAAGTTAAAATAAGGC	chr8	38285589	+	GGATGTCCAATATGGAGCTA
FGFR2	sgFGFR2_1	GGAAAGGACGAAACACCGCAAGTTTCGCTGCCCAGCCG GTTTTAGAGCTAGAAATAGCAAGTTAAAATAAGGC	chr10	123310884	-	CAAGTTTCGCTGCCCAGCCG
FGFR2	sgFGFR2_2	GGAAAGGACGAAACACCGACCCAATGCCAACCATGCGG GTTTTAGAGCTAGAAATAGCAAGTTAAAATAAGGC	chr10	123310858	-	ACCCAATGCCAACCATGCGG
FGFR2	sgFGFR2_3	GGAAAGGACGAAACACCGCATGAACTCCAACACCCCGC GTTTTAGAGCTAGAAATAGCAAGTTAAAATAAGGC	chr10	123263413	-	CATGAACTCCAACACCCCGC
FGFR2	sgFGFR2_4	GGAAAGGACGAAACACCGTGACAAAGACAAGCCCAAGG GTTTTAGAGCTAGAAATAGCAAGTTAAAATAAGGC	chr10	123260373	-	TGACAAAGACAAGCCCAAGG
FGFR2	sgFGFR2_5	GGAAAGGACGAAACACCGGGGCTCGGAGGTATTCTCGG GTTTTAGAGCTAGAAATAGCAAGTTAAAATAAGGC	chr10	123256174	+	GGGCTCGGAGGTATTCTCGG
FGFR3	sgFGFR3_1	GGAAAGGACGAAACACCGGGGAGATGACGAAGACGGGG GTTTTAGAGCTAGAAATAGCAAGTTAAAATAAGGC	chr4	1801487	+	GGGAGATGACGAAGACGGGG
FGFR3	sgFGFR3_2	GGAAAGGACGAAACACCGGCTGCCGGCCAACCAGACGG GTTTTAGAGCTAGAAATAGCAAGTTAAAATAAGGC	chr4	1803596	+	GCTGCCGGCCAACCAGACGG
FGFR3	sgFGFR3_3	GGAAAGGACGAAACACCGCCAGTGGCTCAAGCACGTGG GTTTTAGAGCTAGAAATAGCAAGTTAAAATAAGGC	chr4	1803677	+	CCAGTGGCTCAAGCACGTGG
FGFR3	sgFGFR3_4	GGAAAGGACGAAACACCGGAGCAGTTGGTCTTCGGCAG GTTTTAGAGCTAGAAATAGCAAGTTAAAATAAGGC	chr4	1801010	+	GAGCAGTTGGTCTTCGGCAG
FGFR3	sgFGFR3_5	GGAAAGGACGAAACACCGGGAGGGAGTGGGGTTGCCAG GTTTTAGAGCTAGAAATAGCAAGTTAAAATAAGGC	chr4	1803184	-	GGAGGGAGTGGGGTTGCCAG
FGFR4	sgFGFR4_1	GGAAAGGACGAAACACCGGCAGGAGACCAGGACTGGGA GTTTTAGAGCTAGAAATAGCAAGTTAAAATAAGGC	chr5	176522660	-	GCAGGAGACCAGGACTGGGA
FGFR4	sgFGFR4_2	GGAAAGGACGAAACACCGGCAGTTTCTTCTCCATGCGC GTTTTAGAGCTAGAAATAGCAAGTTAAAATAAGGC	chr5	176517961	-	GCAGTTTCTTCTCCATGCGC
FGFR4	sgFGFR4_3	GGAAAGGACGAAACACCGGAAACTGCATGCAGTACCTG GTTTTAGAGCTAGAAATAGCAAGTTAAAATAAGGC	chr5	176517973	+	GAAACTGCATGCAGTACCTG
FGFR4	sgFGFR4_4	GGAAAGGACGAAACACCGGGCCAACACCACAGCCGTGG GTTTTAGAGCTAGAAATAGCAAGTTAAAATAAGGC	chr5	176519362	+	GGCCAACACCACAGCCGTGG
FGFR4	sgFGFR4_5	GGAAAGGACGAAACACCGGCTTGGGAAGCCCCTAGGCG GTTTTAGAGCTAGAAATAGCAAGTTAAAATAAGGC	chr5	176520661	+	GCTTGGGAAGCCCCTAGGCG
FGR	sgFGR_1	GGAAAGGACGAAACACCGGAAGCAGGGCACCTTGGCAG GTTTTAGAGCTAGAAATAGCAAGTTAAAATAAGGC	chr1	27940929	+	GAAGCAGGGCACCTTGGCAG
FGR	sgFGR_2	GGAAAGGACGAAACACCGGGCCTGACCCCACTAAGGCC GTTTTAGAGCTAGAAATAGCAAGTTAAAATAAGGC	chr1	27950305	-	GGCCTGACCCCACTAAGGCC
FGR	sgFGR_3	GGAAAGGACGAAACACCGGGATGACCTCACCTTCACCA GTTTTAGAGCTAGAAATAGCAAGTTAAAATAAGGC	chr1	27949584	-	GGATGACCTCACCTTCACCA
FGR	sgFGR_4	GGAAAGGACGAAACACCGGAACGGCAGCACTAAGGTGG GTTTTAGAGCTAGAAATAGCAAGTTAAAATAAGGC	chr1	27942098	-	GAACGGCAGCACTAAGGTGG
FGR	sgFGR_5	GGAAAGGACGAAACACCGGCCGGGCACCATGTCCCCGA GTTTTAGAGCTAGAAATAGCAAGTTAAAATAAGGC	chr1	27942062	-	GCCGGGCACCATGTCCCCGA
FH	sgFH_1	GGAAAGGACGAAACACCGGCGTTCGGAGGCCAAAACGA GTTTTAGAGCTAGAAATAGCAAGTTAAAATAAGGC	chr1	241682901	+	GCGTTCGGAGGCCAAAACGA
FH	sgFH_2	GGAAAGGACGAAACACCGGCTTCGGCTCCCGGCTTGGG GTTTTAGAGCTAGAAATAGCAAGTTAAAATAAGGC	chr1	241682937	-	GCTTCGGCTCCCGGCTTGGG
FH	sgFH_3	GGAAAGGACGAAACACCGAATTCTCCCAGACCTGACCG GTTTTAGAGCTAGAAATAGCAAGTTAAAATAAGGC	chr1	241667383	+	AATTCTCCCAGACCTGACCG
FH	sgFH_4	GGAAAGGACGAAACACCGGCCGAAGCTAAGGCTGCGGC GTTTTAGAGCTAGAAATAGCAAGTTAAAATAAGGC	chr1	241682949	+	GCCGAAGCTAAGGCTGCGGC
FH	sgFH_5	GGAAAGGACGAAACACCGCCAGTCTGCCATACCACGAG GTTTTAGAGCTAGAAATAGCAAGTTAAAATAAGGC	chr1	241675391	+	CCAGTCTGCCATACCACGAG
FLT1	sgFLT1_1	GGAAAGGACGAAACACCGGGTGTCCCAGTAGCTGACCA GTTTTAGAGCTAGAAATAGCAAGTTAAAATAAGGC	chr13	29068960	+	GGTGTCCCAGTAGCTGACCA
FLT1	sgFLT1_2	GGAAAGGACGAAACACCGGAGTGGTAGCAGTACAATTG GTTTTAGAGCTAGAAATAGCAAGTTAAAATAAGGC	chr13	29008000	+	GAGTGGTAGCAGTACAATTG
FLT1	sgFLT1_3	GGAAAGGACGAAACACCGATGGGTCACTCACTTCATCA GTTTTAGAGCTAGAAATAGCAAGTTAAAATAAGGC	chr13	29007943	+	ATGGGTCACTCACTTCATCA
FLT1	sgFLT1_4	GGAAAGGACGAAACACCGTATACTTGTCGTGTAAGGAG GTTTTAGAGCTAGAAATAGCAAGTTAAAATAAGGC	chr13	29005317	-	TATACTTGTCGTGTAAGGAG
FLT1	sgFLT1_5	GGAAAGGACGAAACACCGCCGGCTCTCTATGAAAGTGA GTTTTAGAGCTAGAAATAGCAAGTTAAAATAAGGC	chr13	29004215	-	CCGGCTCTCTATGAAAGTGA
FLT3	sgFLT3_1	GGAAAGGACGAAACACCGGAAGTCATCATCATATCCCA GTTTTAGAGCTAGAAATAGCAAGTTAAAATAAGGC	chr13	28644630	-	GAAGTCATCATCATATCCCA
FLT3	sgFLT3_2	GGAAAGGACGAAACACCGGGGGTCTCAACGCACACCCG GTTTTAGAGCTAGAAATAGCAAGTTAAAATAAGGC	chr13	28636164	+	GGGGTCTCAACGCACACCCG
FLT3	sgFLT3_3	GGAAAGGACGAAACACCGGAGACAGGAAATGTTCCCTG GTTTTAGAGCTAGAAATAGCAAGTTAAAATAAGGC	chr13	28636060	+	GAGACAGGAAATGTTCCCTG
FLT3	sgFLT3_4	GGAAAGGACGAAACACCGGCAGCCTGCATTACCTACGA GTTTTAGAGCTAGAAATAGCAAGTTAAAATAAGGC	chr13	28623507	+	GCAGCCTGCATTACCTACGA
FLT3	sgFLT3_5	GGAAAGGACGAAACACCGGTTGTCTTGGATGAAAGGGA GTTTTAGAGCTAGAAATAGCAAGTTAAAATAAGGC	chr13	28608519	+	GTTGTCTTGGATGAAAGGGA
FOXA1	sgFOXA1_1	GGAAAGGACGAAACACCGCTACTACGCAGACACGCAGG GTTTTAGAGCTAGAAATAGCAAGTTAAAATAAGGC	chr14	38064108	-	CTACTACGCAGACACGCAGG
FOXA1	sgFOXA1_2	GGAAAGGACGAAACACCGGATGTTAGGAACTGTGAAGA GTTTTAGAGCTAGAAATAGCAAGTTAAAATAAGGC	chr14	38064159	-	GATGTTAGGAACTGTGAAGA
FOXA1	sgFOXA1_3	GGAAAGGACGAAACACCGGTAGTAGCTGTTCCAGTCGC GTTTTAGAGCTAGAAATAGCAAGTTAAAATAAGGC	chr14	38064121	+	GTAGTAGCTGTTCCAGTCGC
FOXA1	sgFOXA1_4	GGAAAGGACGAAACACCGAAGGGCATGAAACCAGCGAC GTTTTAGAGCTAGAAATAGCAAGTTAAAATAAGGC	chr14	38064136	-	AAGGGCATGAAACCAGCGAC
FOXA1	sgFOXA1_5	GGAAAGGACGAAACACCGGGACATGTTGAAGGACGCCG GTTTTAGAGCTAGAAATAGCAAGTTAAAATAAGGC	chr14	38061788	+	GGACATGTTGAAGGACGCCG
FOXA2	sgFOXA2_1	GGAAAGGACGAAACACCGTAGTAGCTGCTCCAGTCGGA GTTTTAGAGCTAGAAATAGCAAGTTAAAATAAGGC	chr20	22564843	+	TAGTAGCTGCTCCAGTCGGA
FOXA2	sgFOXA2_2	GGAAAGGACGAAACACCGCAGCTACTATGCAGAGCCCG GTTTTAGAGCTAGAAATAGCAAGTTAAAATAAGGC	chr20	22564832	-	CAGCTACTATGCAGAGCCCG
FOXA2	sgFOXA2_3	GGAAAGGACGAAACACCGGGCTTCCAGTATGCTGGGAG GTTTTAGAGCTAGAAATAGCAAGTTAAAATAAGGC	chr20	22564889	-	GGCTTCCAGTATGCTGGGAG
FOXA2	sgFOXA2_4	GGAAAGGACGAAACACCGCTGGGAGCGGTGAAGATGGA GTTTTAGAGCTAGAAATAGCAAGTTAAAATAAGGC	chr20	22564876	-	CTGGGAGCGGTGAAGATGGA
FOXA2	sgFOXA2_5	GGAAAGGACGAAACACCGAAGGGCACGAGCCGTCCGAC GTTTTAGAGCTAGAAATAGCAAGTTAAAATAAGGC	chr20	22564857	-	AAGGGCACGAGCCGTCCGAC
FOXL2	sgFOXL2_1	GGAAAGGACGAAACACCGTGTACGAGTTCACTACGCCG GTTTTAGAGCTAGAAATAGCAAGTTAAAATAAGGC	chr3	138664742	+	TGTACGAGTTCACTACGCCG
FOXL2	sgFOXL2_2	GGAAAGGACGAAACACCGGCATAGGGCATGGGTGAGGG GTTTTAGAGCTAGAAATAGCAAGTTAAAATAAGGC	chr3	138664918	+	GCATAGGGCATGGGTGAGGG
FOXL2	sgFOXL2_3	GGAAAGGACGAAACACCGTGTGTACGGCCCGTACGAGG GTTTTAGAGCTAGAAATAGCAAGTTAAAATAAGGC	chr3	138664788	+	TGTGTACGGCCCGTACGAGG
FOXL2	sgFOXL2_4	GGAAAGGACGAAACACCGGGTGTGCGTGCGGATGCGGG GTTTTAGAGCTAGAAATAGCAAGTTAAAATAAGGC	chr3	138664673	+	GGTGTGCGTGCGGATGCGGG
FOXL2	sgFOXL2_5	GGAAAGGACGAAACACCGGAGGCGCGAATGCAGCGCGC GTTTTAGAGCTAGAAATAGCAAGTTAAAATAAGGC	chr3	138664443	+	GAGGCGCGAATGCAGCGCGC
FRK	sgFRK_1	GGAAAGGACGAAACACCGGCTGCCAGAAATGTCCTCGT GTTTTAGAGCTAGAAATAGCAAGTTAAAATAAGGC	chr6	116265462	-	GCTGCCAGAAATGTCCTCGT
FRK	sgFRK_2	GGAAAGGACGAAACACCGTCTCCCCTGTTTGTCCACGG GTTTTAGAGCTAGAAATAGCAAGTTAAAATAAGGC	chr6	116381411	-	TCTCCCCTGTTTGTCCACGG
FRK	sgFRK_3	GGAAAGGACGAAACACCGCAAACAAAGCCACAAAGTAG GTTTTAGAGCTAGAAATAGCAAGTTAAAATAAGGC	chr6	116381321	+	CAAACAAAGCCACAAAGTAG
FRK	sgFRK_4	GGAAAGGACGAAACACCGGGATCCAAATGACTTCCTGA GTTTTAGAGCTAGAAATAGCAAGTTAAAATAAGGC	chr6	116277747	-	GGATCCAAATGACTTCCTGA
FRK	sgFRK_5	GGAAAGGACGAAACACCGGACTCAACAGGTAGACATGG GTTTTAGAGCTAGAAATAGCAAGTTAAAATAAGGC	chr6	116265544	-	GACTCAACAGGTAGACATGG
FYN	sgFYN_1	GGAAAGGACGAAACACCGAGAAGCAACAAAACTGACGG GTTTTAGAGCTAGAAATAGCAAGTTAAAATAAGGC	chr6	112041209	-	AGAAGCAACAAAACTGACGG
FYN	sgFYN_2	GGAAAGGACGAAACACCGGCTGGGGTAGTGCTGAGGGG GTTTTAGAGCTAGAAATAGCAAGTTAAAATAAGGC	chr6	112041132	+	GCTGGGGTAGTGCTGAGGGG
FYN	sgFYN_3	GGAAAGGACGAAACACCGTGGAGGTCACACCGAAGCTG GTTTTAGAGCTAGAAATAGCAAGTTAAAATAAGGC	chr6	112041116	+	TGGAGGTCACACCGAAGCTG
FYN	sgFYN_4	GGAAAGGACGAAACACCGGAAGTTGTTGTAGTTGGGGA GTTTTAGAGCTAGAAATAGCAAGTTAAAATAAGGC	chr6	112041096	+	GAAGTTGTTGTAGTTGGGGA
FYN	sgFYN_5	GGAAAGGACGAAACACCGGGGACCTTGCGTACGAGAGG GTTTTAGAGCTAGAAATAGCAAGTTAAAATAAGGC	chr6	112041016	-	GGGACCTTGCGTACGAGAGG
G6PD	sgG6PD_1	GGAAAGGACGAAACACCGGACACACTTACCAGATGGTG GTTTTAGAGCTAGAAATAGCAAGTTAAAATAAGGC	chrX	153764345	+	GACACACTTACCAGATGGTG
G6PD	sgG6PD_2	GGAAAGGACGAAACACCGGCAAGGCCAGGTAGAAGAGG GTTTTAGAGCTAGAAATAGCAAGTTAAAATAAGGC	chrX	153763441	+	GCAAGGCCAGGTAGAAGAGG
G6PD	sgG6PD_3	GGAAAGGACGAAACACCGGCTCTGCAGGTCCCTCCCGA GTTTTAGAGCTAGAAATAGCAAGTTAAAATAAGGC	chrX	153762660	+	GCTCTGCAGGTCCCTCCCGA
G6PD	sgG6PD_4	GGAAAGGACGAAACACCGGGAGATGGTGCAGAACCTCA GTTTTAGAGCTAGAAATAGCAAGTTAAAATAAGGC	chrX	153762563	-	GGAGATGGTGCAGAACCTCA
G6PD	sgG6PD_5	GGAAAGGACGAAACACCGGACGTCATCTGAGTTGGTGG GTTTTAGAGCTAGAAATAGCAAGTTAAAATAAGGC	chrX	153761803	+	GACGTCATCTGAGTTGGTGG
GAPDH	sgGAPDH_1	GGAAAGGACGAAACACCGGTGGTGAAGCAGGCGTCGGA GTTTTAGAGCTAGAAATAGCAAGTTAAAATAAGGC	chr12	6647005	+	GTGGTGAAGCAGGCGTCGGA
GAPDH	sgGAPDH_2	GGAAAGGACGAAACACCGAAACTGTGGCGTGATGGCCG GTTTTAGAGCTAGAAATAGCAAGTTAAAATAAGGC	chr12	6646804	+	AAACTGTGGCGTGATGGCCG
GAPDH	sgGAPDH_3	GGAAAGGACGAAACACCGGCCAGCCCCAGCGTCAAAGG GTTTTAGAGCTAGAAATAGCAAGTTAAAATAAGGC	chr12	6647105	-	GCCAGCCCCAGCGTCAAAGG
GAPDH	sgGAPDH_4	GGAAAGGACGAAACACCGACTCACCCCAGCCTTCTCCA GTTTTAGAGCTAGAAATAGCAAGTTAAAATAAGGC	chr12	6646163	-	ACTCACCCCAGCCTTCTCCA
GAPDH	sgGAPDH_5	GGAAAGGACGAAACACCGTGCTGTAGGCTCATTTGCAG GTTTTAGAGCTAGAAATAGCAAGTTAAAATAAGGC	chr12	6646259	+	TGCTGTAGGCTCATTTGCAG
GATA2	sgGATA2_1	GGAAAGGACGAAACACCGGCTGCTGCCTCCAGACGAGG GTTTTAGAGCTAGAAATAGCAAGTTAAAATAAGGC	chr3	128205742	-	GCTGCTGCCTCCAGACGAGG
GATA2	sgGATA2_2	GGAAAGGACGAAACACCGGCTGCGCATTCAGCACGGCC GTTTTAGAGCTAGAAATAGCAAGTTAAAATAAGGC	chr3	128205814	+	GCTGCGCATTCAGCACGGCC
GATA2	sgGATA2_3	GGAAAGGACGAAACACCGGCAGTGGCGTCTTGGAGAAG GTTTTAGAGCTAGAAATAGCAAGTTAAAATAAGGC	chr3	128205062	+	GCAGTGGCGTCTTGGAGAAG
GATA2	sgGATA2_4	GGAAAGGACGAAACACCGGAAAAGGTGGGAGCCAGAGT GTTTTAGAGCTAGAAATAGCAAGTTAAAATAAGGC	chr3	128204928	+	GAAAAGGTGGGAGCCAGAGT
GATA2	sgGATA2_5	GGAAAGGACGAAACACCGTGGGTGGGAAGCCGAAAAGG GTTTTAGAGCTAGAAATAGCAAGTTAAAATAAGGC	chr3	128204915	+	TGGGTGGGAAGCCGAAAAGG
GATA3	sgGATA3_1	GGAAAGGACGAAACACCGGGTAGGGATCCATGAAGCAG GTTTTAGAGCTAGAAATAGCAAGTTAAAATAAGGC	chr10	8100291	-	GGTAGGGATCCATGAAGCAG
GATA3	sgGATA3_2	GGAAAGGACGAAACACCGGGGGTGGTGGGTCGACGAGG GTTTTAGAGCTAGAAATAGCAAGTTAAAATAAGGC	chr10	8100661	-	GGGGTGGTGGGTCGACGAGG
GATA3	sgGATA3_3	GGAAAGGACGAAACACCGGCTGCCCGTTGAGCACGGCG GTTTTAGAGCTAGAAATAGCAAGTTAAAATAAGGC	chr10	8097666	-	GCTGCCCGTTGAGCACGGCG
GATA3	sgGATA3_4	GGAAAGGACGAAACACCGGCGCCGCGTCCATGTAGGAG GTTTTAGAGCTAGAAATAGCAAGTTAAAATAAGGC	chr10	8097717	-	GCGCCGCGTCCATGTAGGAG
GATA3	sgGATA3_5	GGAAAGGACGAAACACCGGCAGTACCCGCTGCCGGAGG GTTTTAGAGCTAGAAATAGCAAGTTAAAATAAGGC	chr10	8097735	+	GCAGTACCCGCTGCCGGAGG
GLI1	sgGLI1_1	GGAAAGGACGAAACACCGGCTGGTTGGCAAGTGCCGGG GTTTTAGAGCTAGAAATAGCAAGTTAAAATAAGGC	chr12	57859410	+	GCTGGTTGGCAAGTGCCGGG
GLI1	sgGLI1_2	GGAAAGGACGAAACACCGCCATCCAGCATCCCCAACAG GTTTTAGAGCTAGAAATAGCAAGTTAAAATAAGGC	chr12	57859577	-	CCATCCAGCATCCCCAACAG
GLI1	sgGLI1_3	GGAAAGGACGAAACACCGCATGTGACCAAACGGCACCG GTTTTAGAGCTAGAAATAGCAAGTTAAAATAAGGC	chr12	57861873	+	CATGTGACCAAACGGCACCG
GLI1	sgGLI1_4	GGAAAGGACGAAACACCGGGAAGGAGGTCCCATCAGGG GTTTTAGAGCTAGAAATAGCAAGTTAAAATAAGGC	chr12	57861953	+	GGAAGGAGGTCCCATCAGGG
GLI1	sgGLI1_5	GGAAAGGACGAAACACCGCAGAAGCCACAGCCAAGCCC GTTTTAGAGCTAGAAATAGCAAGTTAAAATAAGGC	chr12	57863211	+	CAGAAGCCACAGCCAAGCCC
GLI2	sgGLI2_1	GGAAAGGACGAAACACCGACAGTGGCGTGGAGATGCCG GTTTTAGAGCTAGAAATAGCAAGTTAAAATAAGGC	chr2	121743930	+	ACAGTGGCGTGGAGATGCCG
GLI2	sgGLI2_2	GGAAAGGACGAAACACCGGCAGCAGCGGTAGCTGCCCA GTTTTAGAGCTAGAAATAGCAAGTTAAAATAAGGC	chr2	121555020	+	GCAGCAGCGGTAGCTGCCCA
GLI2	sgGLI2_3	GGAAAGGACGAAACACCGAATGGTGGCAAGAGATGCTG GTTTTAGAGCTAGAAATAGCAAGTTAAAATAAGGC	chr2	121684942	-	AATGGTGGCAAGAGATGCTG
GLI2	sgGLI2_4	GGAAAGGACGAAACACCGGGTAGGGGCGCATGGAATGG GTTTTAGAGCTAGAAATAGCAAGTTAAAATAAGGC	chr2	121684957	-	GGTAGGGGCGCATGGAATGG
GLI2	sgGLI2_5	GGAAAGGACGAAACACCGGGACTTACCCGTGCACACCG GTTTTAGAGCTAGAAATAGCAAGTTAAAATAAGGC	chr2	121685031	-	GGACTTACCCGTGCACACCG
GLI3	sgGLI3_1	GGAAAGGACGAAACACCGGGGAGACTCGGAAGCAGCAG GTTTTAGAGCTAGAAATAGCAAGTTAAAATAAGGC	chr7	42088202	+	GGGAGACTCGGAAGCAGCAG
GLI3	sgGLI3_2	GGAAAGGACGAAACACCGTATGAGAGGAGAGACCGCAG GTTTTAGAGCTAGAAATAGCAAGTTAAAATAAGGC	chr7	42007201	+	TATGAGAGGAGAGACCGCAG
GLI3	sgGLI3_3	GGAAAGGACGAAACACCGGTGCTGCTCACCATTAGAAG GTTTTAGAGCTAGAAATAGCAAGTTAAAATAAGGC	chr7	42262718	+	GTGCTGCTCACCATTAGAAG
GLI3	sgGLI3_4	GGAAAGGACGAAACACCGAAGGCAGGGAAAAGATGAGG GTTTTAGAGCTAGAAATAGCAAGTTAAAATAAGGC	chr7	42116432	+	AAGGCAGGGAAAAGATGAGG
GLI3	sgGLI3_5	GGAAAGGACGAAACACCGGTACAGGAGGATGGAAGGCA GTTTTAGAGCTAGAAATAGCAAGTTAAAATAAGGC	chr7	42116418	+	GTACAGGAGGATGGAAGGCA
GLS	sgGLS_1	GGAAAGGACGAAACACCGGCGTGAGCGCGACTCTGCGG GTTTTAGAGCTAGAAATAGCAAGTTAAAATAAGGC	chr2	191745869	+	GCGTGAGCGCGACTCTGCGG
GLS	sgGLS_2	GGAAAGGACGAAACACCGGAGCACGCATCCGCAGCCCG GTTTTAGAGCTAGAAATAGCAAGTTAAAATAAGGC	chr2	191746068	+	GAGCACGCATCCGCAGCCCG
GLS	sgGLS_3	GGAAAGGACGAAACACCGCAAACGCGTCCGTCTCCCCG GTTTTAGAGCTAGAAATAGCAAGTTAAAATAAGGC	chr2	191746137	-	CAAACGCGTCCGTCTCCCCG
GLS	sgGLS_4	GGAAAGGACGAAACACCGGACGCGTTTGGCAACAGCGA GTTTTAGAGCTAGAAATAGCAAGTTAAAATAAGGC	chr2	191746147	+	GACGCGTTTGGCAACAGCGA
GLS	sgGLS_5	GGAAAGGACGAAACACCGTGCGAGGCTCGGGGATGCTG GTTTTAGAGCTAGAAATAGCAAGTTAAAATAAGGC	chr2	191745821	+	TGCGAGGCTCGGGGATGCTG
GNA11	sgGNA11_1	GGAAAGGACGAAACACCGGCAGCAGCTTGAGCTCGCGC GTTTTAGAGCTAGAAATAGCAAGTTAAAATAAGGC	chr19	3094760	-	GCAGCAGCTTGAGCTCGCGC
GNA11	sgGNA11_2	GGAAAGGACGAAACACCGGGAGTTCTGGAACCAGGGGT GTTTTAGAGCTAGAAATAGCAAGTTAAAATAAGGC	chr19	3119250	-	GGAGTTCTGGAACCAGGGGT
GNA11	sgGNA11_3	GGAAAGGACGAAACACCGGGTGGGCAGGTAGCCCAAGG GTTTTAGAGCTAGAAATAGCAAGTTAAAATAAGGC	chr19	3114971	-	GGTGGGCAGGTAGCCCAAGG
GNA11	sgGNA11_4	GGAAAGGACGAAACACCGGTACTCGATGATGCCGGTGG GTTTTAGAGCTAGAAATAGCAAGTTAAAATAAGGC	chr19	3115022	-	GTACTCGATGATGCCGGTGG
GNA11	sgGNA11_5	GGAAAGGACGAAACACCGGTTGAGGAAGAGGATGACGG GTTTTAGAGCTAGAAATAGCAAGTTAAAATAAGGC	chr19	3119271	-	GTTGAGGAAGAGGATGACGG
GNAQ	sgGNAQ_1	GGAAAGGACGAAACACCGGCAGGCCATGATCAGAGCCA GTTTTAGAGCTAGAAATAGCAAGTTAAAATAAGGC	chr9	80537118	-	GCAGGCCATGATCAGAGCCA
GNAQ	sgGNAQ_2	GGAAAGGACGAAACACCGGTTGCGTAGGCAGGTAGGCA GTTTTAGAGCTAGAAATAGCAAGTTAAAATAAGGC	chr9	80412512	+	GTTGCGTAGGCAGGTAGGCA
GNAQ	sgGNAQ_3	GGAAAGGACGAAACACCGGAACAATTATCACATACCCC GTTTTAGAGCTAGAAATAGCAAGTTAAAATAAGGC	chr9	80343533	-	GAACAATTATCACATACCCC
GNAQ	sgGNAQ_4	GGAAAGGACGAAACACCGGGTAGGCAGGGTCAGCTACG GTTTTAGAGCTAGAAATAGCAAGTTAAAATAAGGC	chr9	80412524	+	GGTAGGCAGGGTCAGCTACG
GNAQ	sgGNAQ_5	GGAAAGGACGAAACACCGTTGCAGAATGGTCGATGTAG GTTTTAGAGCTAGAAATAGCAAGTTAAAATAAGGC	chr9	80409495	-	TTGCAGAATGGTCGATGTAG
GNAS	sgGNAS_1	GGAAAGGACGAAACACCGTGAGAAGGCAACCAAAGTGC GTTTTAGAGCTAGAAATAGCAAGTTAAAATAAGGC	chr20	57478586	+	TGAGAAGGCAACCAAAGTGC
GNAS	sgGNAS_2	GGAAAGGACGAAACACCGGGGCACCAGGTTGCTCATGG GTTTTAGAGCTAGAAATAGCAAGTTAAAATAAGGC	chr20	57478740	-	GGGCACCAGGTTGCTCATGG
GNAS	sgGNAS_3	GGAAAGGACGAAACACCGGACTGCCATCATCTTCGTGG GTTTTAGAGCTAGAAATAGCAAGTTAAAATAAGGC	chr20	57484743	+	GACTGCCATCATCTTCGTGG
GNAS	sgGNAS_4	GGAAAGGACGAAACACCGGAGGAACAGGATCACAGAGA GTTTTAGAGCTAGAAATAGCAAGTTAAAATAAGGC	chr20	57485020	-	GAGGAACAGGATCACAGAGA
GNAS	sgGNAS_5	GGAAAGGACGAAACACCGGGAATTCTATGAGCATGCCA GTTTTAGAGCTAGAAATAGCAAGTTAAAATAAGGC	chr20	57480437	+	GGAATTCTATGAGCATGCCA
GPI	sgGPI_1	GGAAAGGACGAAACACCGTGAGAAGATCAACTACACCG GTTTTAGAGCTAGAAATAGCAAGTTAAAATAAGGC	chr19	34857735	+	TGAGAAGATCAACTACACCG
GPI	sgGPI_2	GGAAAGGACGAAACACCGGATGAGGGGAAAATCGACGG GTTTTAGAGCTAGAAATAGCAAGTTAAAATAAGGC	chr19	34890150	+	GATGAGGGGAAAATCGACGG
GPI	sgGPI_3	GGAAAGGACGAAACACCGGGAGGCAATGATGAACAGGG GTTTTAGAGCTAGAAATAGCAAGTTAAAATAAGGC	chr19	34868764	-	GGAGGCAATGATGAACAGGG
GPI	sgGPI_4	GGAAAGGACGAAACACCGAAACACACTCACCCACGTGC GTTTTAGAGCTAGAAATAGCAAGTTAAAATAAGGC	chr19	34884206	-	AAACACACTCACCCACGTGC
GPI	sgGPI_5	GGAAAGGACGAAACACCGCCAGCAGGGCCAGCAAGACG GTTTTAGAGCTAGAAATAGCAAGTTAAAATAAGGC	chr19	34884860	-	CCAGCAGGGCCAGCAAGACG
H3F3A	sgH3F3A_1	GGAAAGGACGAAACACCGCCTTTTGCAGGAGGCAAGTG GTTTTAGAGCTAGAAATAGCAAGTTAAAATAAGGC	chr1	226259042	+	CCTTTTGCAGGAGGCAAGTG
H3F3A	sgH3F3A_2	GGAAAGGACGAAACACCGAGTCTGCTTTGTACGAGCCA GTTTTAGAGCTAGAAATAGCAAGTTAAAATAAGGC	chr1	226252054	-	AGTCTGCTTTGTACGAGCCA
H3F3A	sgH3F3A_3	GGAAAGGACGAAACACCGTAAAGCACCCAGGAAGCAAC GTTTTAGAGCTAGAAATAGCAAGTTAAAATAAGGC	chr1	226252094	+	TAAAGCACCCAGGAAGCAAC
H3F3A	sgH3F3A_4	GGAAAGGACGAAACACCGACTGCCCGCAAATCGACCGG GTTTTAGAGCTAGAAATAGCAAGTTAAAATAAGGC	chr1	226252071	+	ACTGCCCGCAAATCGACCGG
H3F3A	sgH3F3A_5	GGAAAGGACGAAACACCGCGACCGGTGGTAAAGCACCC GTTTTAGAGCTAGAAATAGCAAGTTAAAATAAGGC	chr1	226252084	+	CGACCGGTGGTAAAGCACCC
H3F3C	sgH3F3C_1	GGAAAGGACGAAACACCGAGGATTTCAACACTGACCTG GTTTTAGAGCTAGAAATAGCAAGTTAAAATAAGGC	chr12	31944855	-	AGGATTTCAACACTGACCTG
H3F3C	sgH3F3C_2	GGAAAGGACGAAACACCGGCTTCACCCCGCAGGTAGAG GTTTTAGAGCTAGAAATAGCAAGTTAAAATAAGGC	chr12	31944989	+	GCTTCACCCCGCAGGTAGAG
H3F3C	sgH3F3C_3	GGAAAGGACGAAACACCGAGCCTCCTGCAGCGCACCGA GTTTTAGAGCTAGAAATAGCAAGTTAAAATAAGGC	chr12	31944816	+	AGCCTCCTGCAGCGCACCGA
H3F3C	sgH3F3C_4	GGAAAGGACGAAACACCGTCGCTACAGGCCTGGGACCG GTTTTAGAGCTAGAAATAGCAAGTTAAAATAAGGC	chr12	31944965	-	TCGCTACAGGCCTGGGACCG
H3F3C	sgH3F3C_5	GGAAAGGACGAAACACCGAGGTTTCAGAGCGCAGCCGT GTTTTAGAGCTAGAAATAGCAAGTTAAAATAAGGC	chr12	31944835	-	AGGTTTCAGAGCGCAGCCGT
HCK	sgHCK_1	GGAAAGGACGAAACACCGGATGTAGCCCTCCTTCCGGG GTTTTAGAGCTAGAAATAGCAAGTTAAAATAAGGC	chr20	30662461	-	GATGTAGCCCTCCTTCCGGG
HCK	sgHCK_2	GGAAAGGACGAAACACCGGAAGCCAGGGAGCATGTCGG GTTTTAGAGCTAGAAATAGCAAGTTAAAATAAGGC	chr20	30674471	+	GAAGCCAGGGAGCATGTCGG
HCK	sgHCK_3	GGAAAGGACGAAACACCGGCTGGTCAAACTTCATGCGG GTTTTAGAGCTAGAAATAGCAAGTTAAAATAAGGC	chr20	30674543	+	GCTGGTCAAACTTCATGCGG
HCK	sgHCK_4	GGAAAGGACGAAACACCGGCATGGCCTTCATCGAGCAG GTTTTAGAGCTAGAAATAGCAAGTTAAAATAAGGC	chr20	30681676	+	GCATGGCCTTCATCGAGCAG
HCK	sgHCK_5	GGAAAGGACGAAACACCGGTACACAGGACAGTGTGGGC GTTTTAGAGCTAGAAATAGCAAGTTAAAATAAGGC	chr20	30659536	-	GTACACAGGACAGTGTGGGC
HDAC1	sgHDAC1_1	GGAAAGGACGAAACACCGGAGGACTGTCCAGTATTCGA GTTTTAGAGCTAGAAATAGCAAGTTAAAATAAGGC	chr1	32790091	+	GAGGACTGTCCAGTATTCGA
HDAC1	sgHDAC1_2	GGAAAGGACGAAACACCGGCACCATGCAAAGAAGTCCG GTTTTAGAGCTAGAAATAGCAAGTTAAAATAAGGC	chr1	32792601	+	GCACCATGCAAAGAAGTCCG
HDAC1	sgHDAC1_3	GGAAAGGACGAAACACCGCTGATCCTAGGTATCACCAG GTTTTAGAGCTAGAAATAGCAAGTTAAAATAAGGC	chr1	32793127	+	CTGATCCTAGGTATCACCAG
HDAC1	sgHDAC1_4	GGAAAGGACGAAACACCGGATGTTCCAGCCTAGTGCGG GTTTTAGAGCTAGAAATAGCAAGTTAAAATAAGGC	chr1	32796199	+	GATGTTCCAGCCTAGTGCGG
HDAC1	sgHDAC1_5	GGAAAGGACGAAACACCGATGCTGATGCTGGGAGGCGG GTTTTAGAGCTAGAAATAGCAAGTTAAAATAAGGC	chr1	32796413	+	ATGCTGATGCTGGGAGGCGG
HDAC10	sgHDAC10_1	GGAAAGGACGAAACACCGGCAGGTTGACAGTGAAGCCG GTTTTAGAGCTAGAAATAGCAAGTTAAAATAAGGC	chr22	50687768	+	GCAGGTTGACAGTGAAGCCG
HDAC10	sgHDAC10_2	GGAAAGGACGAAACACCGGCAGCCACTCCCCAGAGGGG GTTTTAGAGCTAGAAATAGCAAGTTAAAATAAGGC	chr22	50686528	-	GCAGCCACTCCCCAGAGGGG
HDAC10	sgHDAC10_3	GGAAAGGACGAAACACCGGGGCAGCTCTCACCTCACCA GTTTTAGAGCTAGAAATAGCAAGTTAAAATAAGGC	chr22	50688479	+	GGGCAGCTCTCACCTCACCA
HDAC10	sgHDAC10_4	GGAAAGGACGAAACACCGGTTGAACACACAGAACCCGT GTTTTAGAGCTAGAAATAGCAAGTTAAAATAAGGC	chr22	50688339	+	GTTGAACACACAGAACCCGT
HDAC10	sgHDAC10_5	GGAAAGGACGAAACACCGGGGATGTGCACCATGGCCAG GTTTTAGAGCTAGAAATAGCAAGTTAAAATAAGGC	chr22	50688096	-	GGGATGTGCACCATGGCCAG
HDAC11	sgHDAC11_1	GGAAAGGACGAAACACCGGGAGCTGGAGTGGGGCACAG GTTTTAGAGCTAGAAATAGCAAGTTAAAATAAGGC	chr3	13545613	+	GGAGCTGGAGTGGGGCACAG
HDAC11	sgHDAC11_2	GGAAAGGACGAAACACCGGGAGCACCTGCCCGACGTGG GTTTTAGAGCTAGAAATAGCAAGTTAAAATAAGGC	chr3	13545685	+	GGAGCACCTGCCCGACGTGG
HDAC11	sgHDAC11_3	GGAAAGGACGAAACACCGGGGGCTGTCCATCAGCCCAG GTTTTAGAGCTAGAAATAGCAAGTTAAAATAAGGC	chr3	13545751	+	GGGGCTGTCCATCAGCCCAG
HDAC11	sgHDAC11_4	GGAAAGGACGAAACACCGTCTGTCTGACAGCATGCTGG GTTTTAGAGCTAGAAATAGCAAGTTAAAATAAGGC	chr3	13524974	+	TCTGTCTGACAGCATGCTGG
HDAC11	sgHDAC11_5	GGAAAGGACGAAACACCGGCGAGGCTGGGCCATCAACG GTTTTAGAGCTAGAAATAGCAAGTTAAAATAAGGC	chr3	13540033	+	GCGAGGCTGGGCCATCAACG
HDAC2	sgHDAC2_1	GGAAAGGACGAAACACCGGATGCTGTTCATGAAGACAG GTTTTAGAGCTAGAAATAGCAAGTTAAAATAAGGC	chr6	114265485	-	GATGCTGTTCATGAAGACAG
HDAC2	sgHDAC2_2	GGAAAGGACGAAACACCGGATAAATCCAAGGACAACAG GTTTTAGAGCTAGAAATAGCAAGTTAAAATAAGGC	chr6	114262896	-	GATAAATCCAAGGACAACAG
HDAC2	sgHDAC2_3	GGAAAGGACGAAACACCGGCCTCCTTGACTGTACGCCA GTTTTAGAGCTAGAAATAGCAAGTTAAAATAAGGC	chr6	114292052	+	GCCTCCTTGACTGTACGCCA
HDAC2	sgHDAC2_4	GGAAAGGACGAAACACCGGATTCTGAGGATGAAGGAGA GTTTTAGAGCTAGAAATAGCAAGTTAAAATAAGGC	chr6	114264607	-	GATTCTGAGGATGAAGGAGA
HDAC2	sgHDAC2_5	GGAAAGGACGAAACACCGGATATGGCTGTTAATTGGGC GTTTTAGAGCTAGAAATAGCAAGTTAAAATAAGGC	chr6	114277264	-	GATATGGCTGTTAATTGGGC
HDAC3	sgHDAC3_1	GGAAAGGACGAAACACCGGGGGTCGTAGAAATAGGCCA GTTTTAGAGCTAGAAATAGCAAGTTAAAATAAGGC	chr5	141016325	+	GGGGTCGTAGAAATAGGCCA
HDAC3	sgHDAC3_2	GGAAAGGACGAAACACCGTATGGGTCAATGCCAGGCGA GTTTTAGAGCTAGAAATAGCAAGTTAAAATAAGGC	chr5	141016153	+	TATGGGTCAATGCCAGGCGA
HDAC3	sgHDAC3_3	GGAAAGGACGAAACACCGGAGCAGAACTCAAAGAGCCC GTTTTAGAGCTAGAAATAGCAAGTTAAAATAAGGC	chr5	141009660	+	GAGCAGAACTCAAAGAGCCC
HDAC3	sgHDAC3_4	GGAAAGGACGAAACACCGGTAGTGGAAGTTGCCCACGT GTTTTAGAGCTAGAAATAGCAAGTTAAAATAAGGC	chr5	141016304	+	GTAGTGGAAGTTGCCCACGT
HDAC3	sgHDAC3_5	GGAAAGGACGAAACACCGGTTGACATAGCAGAAGCCAG GTTTTAGAGCTAGAAATAGCAAGTTAAAATAAGGC	chr5	141009283	+	GTTGACATAGCAGAAGCCAG
HDAC4	sgHDAC4_1	GGAAAGGACGAAACACCGAGGGAGCCGGACGAACACGG GTTTTAGAGCTAGAAATAGCAAGTTAAAATAAGGC	chr2	240016721	+	AGGGAGCCGGACGAACACGG
HDAC4	sgHDAC4_2	GGAAAGGACGAAACACCGGCAGCGCACAACCTCCACAG GTTTTAGAGCTAGAAATAGCAAGTTAAAATAAGGC	chr2	239975259	-	GCAGCGCACAACCTCCACAG
HDAC4	sgHDAC4_3	GGAAAGGACGAAACACCGGCTGGGCATGTGGTTCACGC GTTTTAGAGCTAGAAATAGCAAGTTAAAATAAGGC	chr2	240158293	+	GCTGGGCATGTGGTTCACGC
HDAC4	sgHDAC4_4	GGAAAGGACGAAACACCGGGAGAGGCACCGCCAGGAGC GTTTTAGAGCTAGAAATAGCAAGTTAAAATAAGGC	chr2	240098178	-	GGAGAGGCACCGCCAGGAGC
HDAC4	sgHDAC4_5	GGAAAGGACGAAACACCGGCAGCTCAAGAACAAGGAGA GTTTTAGAGCTAGAAATAGCAAGTTAAAATAAGGC	chr2	240098121	-	GCAGCTCAAGAACAAGGAGA
HDAC5	sgHDAC5_1	GGAAAGGACGAAACACCGGAAGCTGTCGACACAGCAGG GTTTTAGAGCTAGAAATAGCAAGTTAAAATAAGGC	chr17	42168833	-	GAAGCTGTCGACACAGCAGG
HDAC5	sgHDAC5_2	GGAAAGGACGAAACACCGGCAGCAGGGAGGCATGCCCG GTTTTAGAGCTAGAAATAGCAAGTTAAAATAAGGC	chr17	42168689	+	GCAGCAGGGAGGCATGCCCG
HDAC5	sgHDAC5_3	GGAAAGGACGAAACACCGCCAGCACTGAGGTAAAGCTG GTTTTAGAGCTAGAAATAGCAAGTTAAAATAAGGC	chr17	42170546	-	CCAGCACTGAGGTAAAGCTG
HDAC5	sgHDAC5_4	GGAAAGGACGAAACACCGAGTAAAGCCATTCTCAGCGA GTTTTAGAGCTAGAAATAGCAAGTTAAAATAAGGC	chr17	42169567	+	AGTAAAGCCATTCTCAGCGA
HDAC5	sgHDAC5_5	GGAAAGGACGAAACACCGTGAGTTGGTGACAGTGACCG GTTTTAGAGCTAGAAATAGCAAGTTAAAATAAGGC	chr17	42169077	+	TGAGTTGGTGACAGTGACCG
HDAC6	sgHDAC6_1	GGAAAGGACGAAACACCGGAAGAAGCTCGGCCAAGCAA GTTTTAGAGCTAGAAATAGCAAGTTAAAATAAGGC	chrX	48661352	+	GAAGAAGCTCGGCCAAGCAA
HDAC6	sgHDAC6_2	GGAAAGGACGAAACACCGGGAGAGGGACAACATGGAGG GTTTTAGAGCTAGAAATAGCAAGTTAAAATAAGGC	chrX	48674301	+	GGAGAGGGACAACATGGAGG
HDAC6	sgHDAC6_3	GGAAAGGACGAAACACCGGGGGTGGTGGGTCTCCAAGG GTTTTAGAGCTAGAAATAGCAAGTTAAAATAAGGC	chrX	48681086	-	GGGGTGGTGGGTCTCCAAGG
HDAC6	sgHDAC6_4	GGAAAGGACGAAACACCGGAAGTGACACTGGAGTCCTG GTTTTAGAGCTAGAAATAGCAAGTTAAAATAAGGC	chrX	48661172	-	GAAGTGACACTGGAGTCCTG
HDAC6	sgHDAC6_5	GGAAAGGACGAAACACCGAACAGAAACACCGCATCCGG GTTTTAGAGCTAGAAATAGCAAGTTAAAATAAGGC	chrX	48666523	+	AACAGAAACACCGCATCCGG
HDAC7	sgHDAC7_1	GGAAAGGACGAAACACCGGGTCAAGCAGAAGCTAGCGG GTTTTAGAGCTAGAAATAGCAAGTTAAAATAAGGC	chr12	48191964	-	GGTCAAGCAGAAGCTAGCGG
HDAC7	sgHDAC7_2	GGAAAGGACGAAACACCGGCAGACTCACCAGTCAGCAG GTTTTAGAGCTAGAAATAGCAAGTTAAAATAAGGC	chr12	48189360	+	GCAGACTCACCAGTCAGCAG
HDAC7	sgHDAC7_3	GGAAAGGACGAAACACCGGATGGGACCCAGGTGAGCCC GTTTTAGAGCTAGAAATAGCAAGTTAAAATAAGGC	chr12	48196039	-	GATGGGACCCAGGTGAGCCC
HDAC7	sgHDAC7_4	GGAAAGGACGAAACACCGGCAGCCCATGGACCTGCGGG GTTTTAGAGCTAGAAATAGCAAGTTAAAATAAGGC	chr12	48192696	-	GCAGCCCATGGACCTGCGGG
HDAC7	sgHDAC7_5	GGAAAGGACGAAACACCGGGCCTGCTAGGAAGAGGTGG GTTTTAGAGCTAGAAATAGCAAGTTAAAATAAGGC	chr12	48192600	+	GGCCTGCTAGGAAGAGGTGG
HDAC8	sgHDAC8_1	GGAAAGGACGAAACACCGGCGGAAGATGGAGGAGCCGG GTTTTAGAGCTAGAAATAGCAAGTTAAAATAAGGC	chrX	71792599	-	GCGGAAGATGGAGGAGCCGG
HDAC8	sgHDAC8_2	GGAAAGGACGAAACACCGCCGGAGGAACCGGCGGACAG GTTTTAGAGCTAGAAATAGCAAGTTAAAATAAGGC	chrX	71792583	-	CCGGAGGAACCGGCGGACAG
HDAC8	sgHDAC8_3	GGAAAGGACGAAACACCGCCGTTTGGGGATCTTGGCCA GTTTTAGAGCTAGAAATAGCAAGTTAAAATAAGGC	chrX	71792501	+	CCGTTTGGGGATCTTGGCCA
HDAC8	sgHDAC8_4	GGAAAGGACGAAACACCGAGCGACTGCCCACTGTCCGC GTTTTAGAGCTAGAAATAGCAAGTTAAAATAAGGC	chrX	71792571	+	AGCGACTGCCCACTGTCCGC
HDAC8	sgHDAC8_5	GGAAAGGACGAAACACCGCGGGACTATAGATATAAACC GTTTTAGAGCTAGAAATAGCAAGTTAAAATAAGGC	chrX	71792545	+	CGGGACTATAGATATAAACC
HDAC9	sgHDAC9_1	GGAAAGGACGAAACACCGGGAGATGTTCCACTAAGGGG GTTTTAGAGCTAGAAATAGCAAGTTAAAATAAGGC	chr7	18633568	-	GGAGATGTTCCACTAAGGGG
HDAC9	sgHDAC9_2	GGAAAGGACGAAACACCGACGGACAACAGGGTCCACCA GTTTTAGAGCTAGAAATAGCAAGTTAAAATAAGGC	chr7	18624988	-	ACGGACAACAGGGTCCACCA
HDAC9	sgHDAC9_3	GGAAAGGACGAAACACCGGAGACGCAGACGCTTAGGCA GTTTTAGAGCTAGAAATAGCAAGTTAAAATAAGGC	chr7	18687441	+	GAGACGCAGACGCTTAGGCA
HDAC9	sgHDAC9_4	GGAAAGGACGAAACACCGTGGGGCTGTGAAGGTCAAGG GTTTTAGAGCTAGAAATAGCAAGTTAAAATAAGGC	chr7	18706003	+	TGGGGCTGTGAAGGTCAAGG
HDAC9	sgHDAC9_5	GGAAAGGACGAAACACCGCAGGATGATGATGCCCGTGG GTTTTAGAGCTAGAAATAGCAAGTTAAAATAAGGC	chr7	18624971	+	CAGGATGATGATGCCCGTGG
HIF1A	sgHIF1A_1	GGAAAGGACGAAACACCGAGGATGCTTGCCAAAAGAGG GTTTTAGAGCTAGAAATAGCAAGTTAAAATAAGGC	chr14	62200891	+	AGGATGCTTGCCAAAAGAGG
HIF1A	sgHIF1A_2	GGAAAGGACGAAACACCGCAGACACCTAGTCCTTCCGA GTTTTAGAGCTAGAAATAGCAAGTTAAAATAAGGC	chr14	62205044	+	CAGACACCTAGTCCTTCCGA
HIF1A	sgHIF1A_3	GGAAAGGACGAAACACCGTAATGGTGACAACTGATCGA GTTTTAGAGCTAGAAATAGCAAGTTAAAATAAGGC	chr14	62207543	-	TAATGGTGACAACTGATCGA
HIF1A	sgHIF1A_4	GGAAAGGACGAAACACCGGAACTCACATTATGTGGAAG GTTTTAGAGCTAGAAATAGCAAGTTAAAATAAGGC	chr14	62187200	-	GAACTCACATTATGTGGAAG
HIF1A	sgHIF1A_5	GGAAAGGACGAAACACCGAAGTGTACCCTAACTAGCCG GTTTTAGAGCTAGAAATAGCAAGTTAAAATAAGGC	chr14	62193480	+	AAGTGTACCCTAACTAGCCG
HIST1H1C	sgHIST1H1C_1	GGAAAGGACGAAACACCGTAAGAGCCCAAAGAAGGCCA GTTTTAGAGCTAGAAATAGCAAGTTAAAATAAGGC	chr6	26056125	-	TAAGAGCCCAAAGAAGGCCA
HIST1H1C	sgHIST1H1C_2	GGAAAGGACGAAACACCGGGCCCCTGTAAAGAAGAAGG GTTTTAGAGCTAGAAATAGCAAGTTAAAATAAGGC	chr6	26056587	-	GGCCCCTGTAAAGAAGAAGG
HIST1H1C	sgHIST1H1C_3	GGAAAGGACGAAACACCGGGTGTCAGAGCTCATCACCA GTTTTAGAGCTAGAAATAGCAAGTTAAAATAAGGC	chr6	26056521	-	GGTGTCAGAGCTCATCACCA
HIST1H1C	sgHIST1H1C_4	GGAAAGGACGAAACACCGGCCGCCTCTAAAGAGCGTAG GTTTTAGAGCTAGAAATAGCAAGTTAAAATAAGGC	chr6	26056493	-	GCCGCCTCTAAAGAGCGTAG
HIST1H1C	sgHIST1H1C_5	GGAAAGGACGAAACACCGGGCCTTCTCCGCAGGAGGCG GTTTTAGAGCTAGAAATAGCAAGTTAAAATAAGGC	chr6	26056603	+	GGCCTTCTCCGCAGGAGGCG
HIST1H2BD	sgHIST1H2BD_1	GGAAAGGACGAAACACCGGGTGACTAAGGCTCAGAAGA GTTTTAGAGCTAGAAATAGCAAGTTAAAATAAGGC	chr6	26158451	+	GGTGACTAAGGCTCAGAAGA
HIST1H2BD	sgHIST1H2BD_2	GGAAAGGACGAAACACCGTCTGCTCCTGCCCCAAAGAA GTTTTAGAGCTAGAAATAGCAAGTTAAAATAAGGC	chr6	26158416	+	TCTGCTCCTGCCCCAAAGAA
HIST1H2BD	sgHIST1H2BD_3	GGAAAGGACGAAACACCGCGGCATCTCTTCCAAGGCAA GTTTTAGAGCTAGAAATAGCAAGTTAAAATAAGGC	chr6	26158556	+	CGGCATCTCTTCCAAGGCAA
HIST1H2BD	sgHIST1H2BD_4	GGAAAGGACGAAACACCGATTCATGATCCCCATTGCCT GTTTTAGAGCTAGAAATAGCAAGTTAAAATAAGGC	chr6	26158570	-	ATTCATGATCCCCATTGCCT
HIST1H2BD	sgHIST1H2BD_5	GGAAAGGACGAAACACCGGGAGCAGACTTGGTAGGTTC GTTTTAGAGCTAGAAATAGCAAGTTAAAATAAGGC	chr6	26158404	-	GGAGCAGACTTGGTAGGTTC
HIST1H3B	sgHIST1H3B_1	GGAAAGGACGAAACACCGACAGCTCGGAAATCCACCGG GTTTTAGAGCTAGAAATAGCAAGTTAAAATAAGGC	chr6	26032251	-	ACAGCTCGGAAATCCACCGG
HIST1H3B	sgHIST1H3B_2	GGAAAGGACGAAACACCGGCAGAGCCACAGTGCCCGGG GTTTTAGAGCTAGAAATAGCAAGTTAAAATAAGGC	chr6	26032141	+	GCAGAGCCACAGTGCCCGGG
HIST1H3B	sgHIST1H3B_3	GGAAAGGACGAAACACCGGGCTGCTCGCAAGAGCGCGC GTTTTAGAGCTAGAAATAGCAAGTTAAAATAAGGC	chr6	26032198	-	GGCTGCTCGCAAGAGCGCGC
HIST1H3B	sgHIST1H3B_4	GGAAAGGACGAAACACCGAAGAGCGCGCCGGCTACCGG GTTTTAGAGCTAGAAATAGCAAGTTAAAATAAGGC	chr6	26032188	-	AAGAGCGCGCCGGCTACCGG
HIST1H3B	sgHIST1H3B_5	GGAAAGGACGAAACACCGGCGTGGCGCTTTACCGCCGG GTTTTAGAGCTAGAAATAGCAAGTTAAAATAAGGC	chr6	26032235	+	GCGTGGCGCTTTACCGCCGG
HK1	sgHK1_1	GGAAAGGACGAAACACCGGGTGAGGTGGAAATGAGCCA GTTTTAGAGCTAGAAATAGCAAGTTAAAATAAGGC	chr10	71142398	-	GGTGAGGTGGAAATGAGCCA
HK1	sgHK1_2	GGAAAGGACGAAACACCGGCAGACGCACAACAATGCCG GTTTTAGAGCTAGAAATAGCAAGTTAAAATAAGGC	chr10	71142480	+	GCAGACGCACAACAATGCCG
HK1	sgHK1_3	GGAAAGGACGAAACACCGGGAGGGCAGCATCTTAACCA GTTTTAGAGCTAGAAATAGCAAGTTAAAATAAGGC	chr10	71142500	-	GGAGGGCAGCATCTTAACCA
HK1	sgHK1_4	GGAAAGGACGAAACACCGGGAGATGAAGAACGTGGAGA GTTTTAGAGCTAGAAATAGCAAGTTAAAATAAGGC	chr10	71151909	+	GGAGATGAAGAACGTGGAGA
HK1	sgHK1_5	GGAAAGGACGAAACACCGGAGAACATCGTGCACGGCAG GTTTTAGAGCTAGAAATAGCAAGTTAAAATAAGGC	chr10	71119772	+	GAGAACATCGTGCACGGCAG
HK2	sgHK2_1	GGAAAGGACGAAACACCGGATGCGCCACATCGACATGG GTTTTAGAGCTAGAAATAGCAAGTTAAAATAAGGC	chr2	75101424	+	GATGCGCCACATCGACATGG
HK2	sgHK2_2	GGAAAGGACGAAACACCGTAAGCGGTTCCGCAAGGAGA GTTTTAGAGCTAGAAATAGCAAGTTAAAATAAGGC	chr2	75081476	+	TAAGCGGTTCCGCAAGGAGA
HK2	sgHK2_3	GGAAAGGACGAAACACCGGAGGACATCATGCGAGGCAG GTTTTAGAGCTAGAAATAGCAAGTTAAAATAAGGC	chr2	75094882	+	GAGGACATCATGCGAGGCAG
HK2	sgHK2_4	GGAAAGGACGAAACACCGGACATGGGCTCACTGAACCC GTTTTAGAGCTAGAAATAGCAAGTTAAAATAAGGC	chr2	75101545	+	GACATGGGCTCACTGAACCC
HK2	sgHK2_5	GGAAAGGACGAAACACCGGATGCTCTAATGTCTTCTGG GTTTTAGAGCTAGAAATAGCAAGTTAAAATAAGGC	chr2	75107536	-	GATGCTCTAATGTCTTCTGG
HRAS	sgHRAS_1	GGAAAGGACGAAACACCGGATGACGGAATATAAGCTGG GTTTTAGAGCTAGAAATAGCAAGTTAAAATAAGGC	chr11	534304	-	GATGACGGAATATAAGCTGG
HRAS	sgHRAS_2	GGAAAGGACGAAACACCGCCAGTACATGCGCACCGGGG GTTTTAGAGCTAGAAATAGCAAGTTAAAATAAGGC	chr11	533830	-	CCAGTACATGCGCACCGGGG
HRAS	sgHRAS_3	GGAAAGGACGAAACACCGGGAGCAGATCAAACGGGTGA GTTTTAGAGCTAGAAATAGCAAGTTAAAATAAGGC	chr11	533593	-	GGAGCAGATCAAACGGGTGA
HRAS	sgHRAS_4	GGAAAGGACGAAACACCGAAGCTGGTGGTGGTGGGCGC GTTTTAGAGCTAGAAATAGCAAGTTAAAATAAGGC	chr11	534291	-	AAGCTGGTGGTGGTGGGCGC
HRAS	sgHRAS_5	GGAAAGGACGAAACACCGGAAGCAGGTGGTCATTGATG GTTTTAGAGCTAGAAATAGCAAGTTAAAATAAGGC	chr11	533914	-	GAAGCAGGTGGTCATTGATG
HSP90AA1	sgHSP90AA1_1	GGAAAGGACGAAACACCGAGAACTCTTTACTGAACTGG GTTTTAGAGCTAGAAATAGCAAGTTAAAATAAGGC	chr14	102550186	-	AGAACTCTTTACTGAACTGG
HSP90AA1	sgHSP90AA1_2	GGAAAGGACGAAACACCGGGTGTCGTTCCAGATGCCTG GTTTTAGAGCTAGAAATAGCAAGTTAAAATAAGGC	chr14	102552709	-	GGTGTCGTTCCAGATGCCTG
HSP90AA1	sgHSP90AA1_3	GGAAAGGACGAAACACCGGGAAGATCACTTGGCAGTGA GTTTTAGAGCTAGAAATAGCAAGTTAAAATAAGGC	chr14	102551020	-	GGAAGATCACTTGGCAGTGA
HSP90AA1	sgHSP90AA1_4	GGAAAGGACGAAACACCGAGATCAAAAGGAGCACGTCG GTTTTAGAGCTAGAAATAGCAAGTTAAAATAAGGC	chr14	102550831	+	AGATCAAAAGGAGCACGTCG
HSP90AA1	sgHSP90AA1_5	GGAAAGGACGAAACACCGTTCAGACTTCATTAGAGGGG GTTTTAGAGCTAGAAATAGCAAGTTAAAATAAGGC	chr14	102550306	-	TTCAGACTTCATTAGAGGGG
HSP90AB1	sgHSP90AB1_1	GGAAAGGACGAAACACCGGCAGCTCAGACAGGCGGCGG GTTTTAGAGCTAGAAATAGCAAGTTAAAATAAGGC	chr6	44219503	-	GCAGCTCAGACAGGCGGCGG
HSP90AB1	sgHSP90AB1_2	GGAAAGGACGAAACACCGGTTGGAGAAGGAACGAGAGA GTTTTAGAGCTAGAAATAGCAAGTTAAAATAAGGC	chr6	44218027	+	GTTGGAGAAGGAACGAGAGA
HSP90AB1	sgHSP90AB1_3	GGAAAGGACGAAACACCGCATTAGAGATCAACTCCCGA GTTTTAGAGCTAGAAATAGCAAGTTAAAATAAGGC	chr6	44216486	-	CATTAGAGATCAACTCCCGA
HSP90AB1	sgHSP90AB1_4	GGAAAGGACGAAACACCGGGAGGGTCTGGAGCTGCCTG GTTTTAGAGCTAGAAATAGCAAGTTAAAATAAGGC	chr6	44219887	+	GGAGGGTCTGGAGCTGCCTG
HSP90AB1	sgHSP90AB1_5	GGAAAGGACGAAACACCGGCTGGACAGCCAATATGGAG GTTTTAGAGCTAGAAATAGCAAGTTAAAATAAGGC	chr6	44220840	+	GCTGGACAGCCAATATGGAG
IDH1	sgIDH1_1	GGAAAGGACGAAACACCGATAACCTACACACCAAGTGA GTTTTAGAGCTAGAAATAGCAAGTTAAAATAAGGC	chr2	209110084	-	ATAACCTACACACCAAGTGA
IDH1	sgIDH1_2	GGAAAGGACGAAACACCGTAGGCTCATCGACGACATGG GTTTTAGAGCTAGAAATAGCAAGTTAAAATAAGGC	chr2	209106805	-	TAGGCTCATCGACGACATGG
IDH1	sgIDH1_3	GGAAAGGACGAAACACCGGTAGAAGCAGAGGCTGCCCA GTTTTAGAGCTAGAAATAGCAAGTTAAAATAAGGC	chr2	209104652	-	GTAGAAGCAGAGGCTGCCCA
IDH1	sgIDH1_4	GGAAAGGACGAAACACCGATGTAGATCCAATTCCACGT GTTTTAGAGCTAGAAATAGCAAGTTAAAATAAGGC	chr2	209116156	+	ATGTAGATCCAATTCCACGT
IDH1	sgIDH1_5	GGAAAGGACGAAACACCGACCCATCCACTCACAAGCCG GTTTTAGAGCTAGAAATAGCAAGTTAAAATAAGGC	chr2	209113133	+	ACCCATCCACTCACAAGCCG
IDH2	sgIDH2_1	GGAAAGGACGAAACACCGAGAGCGAGCGCACGACCCGC GTTTTAGAGCTAGAAATAGCAAGTTAAAATAAGGC	chr15	90645589	+	AGAGCGAGCGCACGACCCGC
IDH2	sgIDH2_2	GGAAAGGACGAAACACCGGAACTATCCGGAACATCCTG GTTTTAGAGCTAGAAATAGCAAGTTAAAATAAGGC	chr15	90631924	-	GAACTATCCGGAACATCCTG
IDH2	sgIDH2_3	GGAAAGGACGAAACACCGGTCCAGCCAGGGACTAGGCG GTTTTAGAGCTAGAAATAGCAAGTTAAAATAAGGC	chr15	90631859	+	GTCCAGCCAGGGACTAGGCG
IDH2	sgIDH2_4	GGAAAGGACGAAACACCGGAAGTGTACAACTTCCCCGC GTTTTAGAGCTAGAAATAGCAAGTTAAAATAAGGC	chr15	90631628	-	GAAGTGTACAACTTCCCCGC
IDH2	sgIDH2_5	GGAAAGGACGAAACACCGGCTGTGCGCAAAACCTGAGA GTTTTAGAGCTAGAAATAGCAAGTTAAAATAAGGC	chr15	90630784	+	GCTGTGCGCAAAACCTGAGA
IDH3A	sgIDH3A_1	GGAAAGGACGAAACACCGGCATCTAGGCACCTATTCAG GTTTTAGAGCTAGAAATAGCAAGTTAAAATAAGGC	chr15	78452426	+	GCATCTAGGCACCTATTCAG
IDH3A	sgIDH3A_2	GGAAAGGACGAAACACCGACTGCCATTCAAGGACCTGG GTTTTAGAGCTAGAAATAGCAAGTTAAAATAAGGC	chr15	78452464	+	ACTGCCATTCAAGGACCTGG
IDH3A	sgIDH3A_3	GGAAAGGACGAAACACCGGAGTATCAAGCTCATCACCG GTTTTAGAGCTAGAAATAGCAAGTTAAAATAAGGC	chr15	78454596	+	GAGTATCAAGCTCATCACCG
IDH3A	sgIDH3A_4	GGAAAGGACGAAACACCGAGTATGCCCGGAACAACCAC GTTTTAGAGCTAGAAATAGCAAGTTAAAATAAGGC	chr15	78454652	+	AGTATGCCCGGAACAACCAC
IDH3A	sgIDH3A_5	GGAAAGGACGAAACACCGCCACCGGAGCAACGTCACGG GTTTTAGAGCTAGAAATAGCAAGTTAAAATAAGGC	chr15	78454668	+	CCACCGGAGCAACGTCACGG
IDH3B	sgIDH3B_1	GGAAAGGACGAAACACCGACTATGCCACCAAGAAGGGG GTTTTAGAGCTAGAAATAGCAAGTTAAAATAAGGC	chr20	2641141	-	ACTATGCCACCAAGAAGGGG
IDH3B	sgIDH3B_2	GGAAAGGACGAAACACCGATGGACAGGAAACTTGGGGA GTTTTAGAGCTAGAAATAGCAAGTTAAAATAAGGC	chr20	2641000	-	ATGGACAGGAAACTTGGGGA
IDH3B	sgIDH3B_3	GGAAAGGACGAAACACCGCCATGCCCCAGGGTTCCCGG GTTTTAGAGCTAGAAATAGCAAGTTAAAATAAGGC	chr20	2644619	+	CCATGCCCCAGGGTTCCCGG
IDH3B	sgIDH3B_4	GGAAAGGACGAAACACCGGCTGATGCACGCCGTCAAGG GTTTTAGAGCTAGAAATAGCAAGTTAAAATAAGGC	chr20	2644317	-	GCTGATGCACGCCGTCAAGG
IDH3B	sgIDH3B_5	GGAAAGGACGAAACACCGGCAGGTGCTGAGTTCCATGA GTTTTAGAGCTAGAAATAGCAAGTTAAAATAAGGC	chr20	2644116	-	GCAGGTGCTGAGTTCCATGA
IDH3G	sgIDH3G_1	GGAAAGGACGAAACACCGTCAGGGCCACGCGGTTCCGG GTTTTAGAGCTAGAAATAGCAAGTTAAAATAAGGC	chrX	153055170	+	TCAGGGCCACGCGGTTCCGG
IDH3G	sgIDH3G_2	GGAAAGGACGAAACACCGGAGCGGGCGCAAGAAAGTGA GTTTTAGAGCTAGAAATAGCAAGTTAAAATAAGGC	chrX	153052944	-	GAGCGGGCGCAAGAAAGTGA
IDH3G	sgIDH3G_3	GGAAAGGACGAAACACCGGTGACCATGATCCCAGGGGA GTTTTAGAGCTAGAAATAGCAAGTTAAAATAAGGC	chrX	153055695	-	GTGACCATGATCCCAGGGGA
IDH3G	sgIDH3G_4	GGAAAGGACGAAACACCGCAGGCACGCATGTGTACCAG GTTTTAGAGCTAGAAATAGCAAGTTAAAATAAGGC	chrX	153055263	-	CAGGCACGCATGTGTACCAG
IDH3G	sgIDH3G_5	GGAAAGGACGAAACACCGTCAGAGTGTGGCGGGAGTGG GTTTTAGAGCTAGAAATAGCAAGTTAAAATAAGGC	chrX	153053037	-	TCAGAGTGTGGCGGGAGTGG
IGF1R	sgIGF1R_1	GGAAAGGACGAAACACCGGAAGCAGGCCGAGAAGGAGG GTTTTAGAGCTAGAAATAGCAAGTTAAAATAAGGC	chr15	99460028	+	GAAGCAGGCCGAGAAGGAGG
IGF1R	sgIGF1R_2	GGAAAGGACGAAACACCGGCTTGGGGAAGCGGTAGCTG GTTTTAGAGCTAGAAATAGCAAGTTAAAATAAGGC	chr15	99250909	-	GCTTGGGGAAGCGGTAGCTG
IGF1R	sgIGF1R_3	GGAAAGGACGAAACACCGGGTTGGGGAAGAGGTCTCCG GTTTTAGAGCTAGAAATAGCAAGTTAAAATAAGGC	chr15	99250984	-	GGTTGGGGAAGAGGTCTCCG
IGF1R	sgIGF1R_4	GGAAAGGACGAAACACCGGGGACCAGTCCACAGTGGAG GTTTTAGAGCTAGAAATAGCAAGTTAAAATAAGGC	chr15	99251152	-	GGGACCAGTCCACAGTGGAG
IGF1R	sgIGF1R_5	GGAAAGGACGAAACACCGGAGGGGTTTGTGATCCACGA GTTTTAGAGCTAGAAATAGCAAGTTAAAATAAGGC	chr15	99434793	+	GAGGGGTTTGTGATCCACGA
IKBKB	sgIKBKB_1	GGAAAGGACGAAACACCGGGGCAGCCACCACATTGGGG GTTTTAGAGCTAGAAATAGCAAGTTAAAATAAGGC	chr8	42147683	-	GGGCAGCCACCACATTGGGG
IKBKB	sgIKBKB_2	GGAAAGGACGAAACACCGGCACGGGCTGCCAGTTGGGG GTTTTAGAGCTAGAAATAGCAAGTTAAAATAAGGC	chr8	42166520	-	GCACGGGCTGCCAGTTGGGG
IKBKB	sgIKBKB_3	GGAAAGGACGAAACACCGAGTGCGGCAGAAGAGTGAGG GTTTTAGAGCTAGAAATAGCAAGTTAAAATAAGGC	chr8	42171849	+	AGTGCGGCAGAAGAGTGAGG
IKBKB	sgIKBKB_4	GGAAAGGACGAAACACCGGGACACGGGCATCCCAGAGG GTTTTAGAGCTAGAAATAGCAAGTTAAAATAAGGC	chr8	42174323	+	GGACACGGGCATCCCAGAGG
IKBKB	sgIKBKB_5	GGAAAGGACGAAACACCGGAGGGAAATGGAGCAGGCTG GTTTTAGAGCTAGAAATAGCAAGTTAAAATAAGGC	chr8	42177128	+	GAGGGAAATGGAGCAGGCTG
IKBKE	sgIKBKE_1	GGAAAGGACGAAACACCGGAAGGCCAGCCCCTTAGGGA GTTTTAGAGCTAGAAATAGCAAGTTAAAATAAGGC	chr1	206652450	-	GAAGGCCAGCCCCTTAGGGA
IKBKE	sgIKBKE_2	GGAAAGGACGAAACACCGGATGAAGGGCAGGCTGCCAG GTTTTAGAGCTAGAAATAGCAAGTTAAAATAAGGC	chr1	206650127	-	GATGAAGGGCAGGCTGCCAG
IKBKE	sgIKBKE_3	GGAAAGGACGAAACACCGGGGCCATTGCAGGTGCCCAG GTTTTAGAGCTAGAAATAGCAAGTTAAAATAAGGC	chr1	206651121	+	GGGCCATTGCAGGTGCCCAG
IKBKE	sgIKBKE_4	GGAAAGGACGAAACACCGAGGGTGTAGCTCCACTCCAG GTTTTAGAGCTAGAAATAGCAAGTTAAAATAAGGC	chr1	206651159	-	AGGGTGTAGCTCCACTCCAG
IKBKE	sgIKBKE_5	GGAAAGGACGAAACACCGGATGTGGTGCAGGACTGCCT GTTTTAGAGCTAGAAATAGCAAGTTAAAATAAGGC	chr1	206651643	-	GATGTGGTGCAGGACTGCCT
INSR	sgINSR_1	GGAAAGGACGAAACACCGGGAATTCATCGTGTACCCGG GTTTTAGAGCTAGAAATAGCAAGTTAAAATAAGGC	chr19	7184332	+	GGAATTCATCGTGTACCCGG
INSR	sgINSR_2	GGAAAGGACGAAACACCGGGGTCGTTGGACCTCAGGGG GTTTTAGAGCTAGAAATAGCAAGTTAAAATAAGGC	chr19	7166317	+	GGGTCGTTGGACCTCAGGGG
INSR	sgINSR_3	GGAAAGGACGAAACACCGGGGCCACCTGTACCCCGGAG GTTTTAGAGCTAGAAATAGCAAGTTAAAATAAGGC	chr19	7293806	-	GGGCCACCTGTACCCCGGAG
INSR	sgINSR_4	GGAAAGGACGAAACACCGACTGTTCTTTAACTACGCGC GTTTTAGAGCTAGAAATAGCAAGTTAAAATAAGGC	chr19	7267650	-	ACTGTTCTTTAACTACGCGC
INSR	sgINSR_5	GGAAAGGACGAAACACCGAACCTGATGAACATCACCCG GTTTTAGAGCTAGAAATAGCAAGTTAAAATAAGGC	chr19	7267586	-	AACCTGATGAACATCACCCG
INTS4	sgINTS4_1	GGAAAGGACGAAACACCGGTATTGCAAAGCATCTGCTG GTTTTAGAGCTAGAAATAGCAAGTTAAAATAAGGC	chr11	77702235	+	GTATTGCAAAGCATCTGCTG
INTS4	sgINTS4_2	GGAAAGGACGAAACACCGTGGCGGCGCACCTTAAGAAG GTTTTAGAGCTAGAAATAGCAAGTTAAAATAAGGC	chr11	77705669	-	TGGCGGCGCACCTTAAGAAG
INTS4	sgINTS4_3	GGAAAGGACGAAACACCGCAAGATTGCCAAGTAACTGC GTTTTAGAGCTAGAAATAGCAAGTTAAAATAAGGC	chr11	77672124	+	CAAGATTGCCAAGTAACTGC
INTS4	sgINTS4_4	GGAAAGGACGAAACACCGAGTGTCACAAAAGATGCAGA GTTTTAGAGCTAGAAATAGCAAGTTAAAATAAGGC	chr11	77672090	-	AGTGTCACAAAAGATGCAGA
INTS4	sgINTS4_5	GGAAAGGACGAAACACCGAACAGCAGCTATAAAAGCCA GTTTTAGAGCTAGAAATAGCAAGTTAAAATAAGGC	chr11	77672001	-	AACAGCAGCTATAAAAGCCA
JAK1	sgJAK1_1	GGAAAGGACGAAACACCGGAGGAGCTCCAAGAAGACTG GTTTTAGAGCTAGAAATAGCAAGTTAAAATAAGGC	chr1	65349089	-	GAGGAGCTCCAAGAAGACTG
JAK1	sgJAK1_2	GGAAAGGACGAAACACCGGAAGACTGAGGTGAACCTGG GTTTTAGAGCTAGAAATAGCAAGTTAAAATAAGGC	chr1	65349077	-	GAAGACTGAGGTGAACCTGG
JAK1	sgJAK1_3	GGAAAGGACGAAACACCGTCATCCGGTAGTGGAGCCGG GTTTTAGAGCTAGAAATAGCAAGTTAAAATAAGGC	chr1	65344709	+	TCATCCGGTAGTGGAGCCGG
JAK1	sgJAK1_4	GGAAAGGACGAAACACCGGCAGTTGCCAGAACTGCCCA GTTTTAGAGCTAGAAATAGCAAGTTAAAATAAGGC	chr1	65335004	-	GCAGTTGCCAGAACTGCCCA
JAK1	sgJAK1_5	GGAAAGGACGAAACACCGGGAATCTTGGAATCCAGTGG GTTTTAGAGCTAGAAATAGCAAGTTAAAATAAGGC	chr1	65332564	-	GGAATCTTGGAATCCAGTGG
JAK2	sgJAK2_1	GGAAAGGACGAAACACCGGAAGTAAAAGAACCTGGAAG GTTTTAGAGCTAGAAATAGCAAGTTAAAATAAGGC	chr9	5054759	+	GAAGTAAAAGAACCTGGAAG
JAK2	sgJAK2_2	GGAAAGGACGAAACACCGAAAGGCACCAGAAAACCCCA GTTTTAGAGCTAGAAATAGCAAGTTAAAATAAGGC	chr9	5081779	-	AAAGGCACCAGAAAACCCCA
JAK2	sgJAK2_3	GGAAAGGACGAAACACCGGAGGTGCTACTTCTTTACAG GTTTTAGAGCTAGAAATAGCAAGTTAAAATAAGGC	chr9	5064975	-	GAGGTGCTACTTCTTTACAG
JAK2	sgJAK2_4	GGAAAGGACGAAACACCGCAACCTCACCAACATTACAG GTTTTAGAGCTAGAAATAGCAAGTTAAAATAAGGC	chr9	5069973	+	CAACCTCACCAACATTACAG
JAK2	sgJAK2_5	GGAAAGGACGAAACACCGTCTACAGGACAACACTGGGG GTTTTAGAGCTAGAAATAGCAAGTTAAAATAAGGC	chr9	5089712	+	TCTACAGGACAACACTGGGG
JAK3	sgJAK3_1	GGAAAGGACGAAACACCGGGAGCGGCTGGATCCAGCCG GTTTTAGAGCTAGAAATAGCAAGTTAAAATAAGGC	chr19	17953241	-	GGAGCGGCTGGATCCAGCCG
JAK3	sgJAK3_2	GGAAAGGACGAAACACCGGAAGTCGCGCAAGCAGCCGC GTTTTAGAGCTAGAAATAGCAAGTTAAAATAAGGC	chr19	17942549	+	GAAGTCGCGCAAGCAGCCGC
JAK3	sgJAK3_3	GGAAAGGACGAAACACCGAAGAGGCTGCATGAACGCTG GTTTTAGAGCTAGAAATAGCAAGTTAAAATAAGGC	chr19	17955171	+	AAGAGGCTGCATGAACGCTG
JAK3	sgJAK3_4	GGAAAGGACGAAACACCGTGAGACTGAGGCCCACGGGG GTTTTAGAGCTAGAAATAGCAAGTTAAAATAAGGC	chr19	17953933	+	TGAGACTGAGGCCCACGGGG
JAK3	sgJAK3_5	GGAAAGGACGAAACACCGGCCTGAGCTTCGTGACGCGG GTTTTAGAGCTAGAAATAGCAAGTTAAAATAAGGC	chr19	17953356	-	GCCTGAGCTTCGTGACGCGG
KAT6A	sgKAT6A_1	GGAAAGGACGAAACACCGAAACCGAGAAAAGAAGCCAG GTTTTAGAGCTAGAAATAGCAAGTTAAAATAAGGC	chr8	41845009	-	AAACCGAGAAAAGAAGCCAG
KAT6A	sgKAT6A_2	GGAAAGGACGAAACACCGGAGGGCTTGGCAGAGTCTGG GTTTTAGAGCTAGAAATAGCAAGTTAAAATAAGGC	chr8	41906155	-	GAGGGCTTGGCAGAGTCTGG
KAT6A	sgKAT6A_3	GGAAAGGACGAAACACCGTAACTGCTGGTGAAAGCCAG GTTTTAGAGCTAGAAATAGCAAGTTAAAATAAGGC	chr8	41906055	+	TAACTGCTGGTGAAAGCCAG
KAT6A	sgKAT6A_4	GGAAAGGACGAAACACCGGCTTTCCGCCCATCAGGGGA GTTTTAGAGCTAGAAATAGCAAGTTAAAATAAGGC	chr8	41834612	+	GCTTTCCGCCCATCAGGGGA
KAT6A	sgKAT6A_5	GGAAAGGACGAAACACCGGTATTCTTGAGGATATGGGG GTTTTAGAGCTAGAAATAGCAAGTTAAAATAAGGC	chr8	41812819	+	GTATTCTTGAGGATATGGGG
KDR	sgKDR_1	GGAAAGGACGAAACACCGGAGGTGACTGAGTGCAGCGA GTTTTAGAGCTAGAAATAGCAAGTTAAAATAAGGC	chr4	55984887	-	GAGGTGACTGAGTGCAGCGA
KDR	sgKDR_2	GGAAAGGACGAAACACCGGGGCTCCTTACCCACAGAGG GTTTTAGAGCTAGAAATAGCAAGTTAAAATAAGGC	chr4	55991383	+	GGGCTCCTTACCCACAGAGG
KDR	sgKDR_3	GGAAAGGACGAAACACCGGAGTGGCAGTGAGCAAAGGG GTTTTAGAGCTAGAAATAGCAAGTTAAAATAAGGC	chr4	55984909	-	GAGTGGCAGTGAGCAAAGGG
KDR	sgKDR_4	GGAAAGGACGAAACACCGGGAATCTCTGGTGGAAGCCA GTTTTAGAGCTAGAAATAGCAAGTTAAAATAAGGC	chr4	55976885	-	GGAATCTCTGGTGGAAGCCA
KDR	sgKDR_5	GGAAAGGACGAAACACCGGAAGTGAGTGAAAGAGACAC GTTTTAGAGCTAGAAATAGCAAGTTAAAATAAGGC	chr4	55976647	-	GAAGTGAGTGAAAGAGACAC
KIT	sgKIT_1	GGAAAGGACGAAACACCGGAAAGAAGACAACGACACGC GTTTTAGAGCTAGAAATAGCAAGTTAAAATAAGGC	chr4	55564490	+	GAAAGAAGACAACGACACGC
KIT	sgKIT_2	GGAAAGGACGAAACACCGCCAAACCTGAACACCAGCAG GTTTTAGAGCTAGAAATAGCAAGTTAAAATAAGGC	chr4	55573360	+	CCAAACCTGAACACCAGCAG
KIT	sgKIT_3	GGAAAGGACGAAACACCGGGGTGCTGGAGCTTTCGGGA GTTTTAGAGCTAGAAATAGCAAGTTAAAATAAGGC	chr4	55593999	+	GGGTGCTGGAGCTTTCGGGA
KIT	sgKIT_4	GGAAAGGACGAAACACCGATATTCTGTAATGACCAGGG GTTTTAGAGCTAGAAATAGCAAGTTAAAATAAGGC	chr4	55595507	-	ATATTCTGTAATGACCAGGG
KIT	sgKIT_5	GGAAAGGACGAAACACCGGCTGAGCTTTTCTTACCAGG GTTTTAGAGCTAGAAATAGCAAGTTAAAATAAGGC	chr4	55598110	+	GCTGAGCTTTTCTTACCAGG
KLF4	sgKLF4_1	GGAAAGGACGAAACACCGGCCACAGACCTGGAGAGCGG GTTTTAGAGCTAGAAATAGCAAGTTAAAATAAGGC	chr9	110250445	-	GCCACAGACCTGGAGAGCGG
KLF4	sgKLF4_2	GGAAAGGACGAAACACCGGCCATGTCAGACTCGCCAGG GTTTTAGAGCTAGAAATAGCAAGTTAAAATAAGGC	chr9	110251305	+	GCCATGTCAGACTCGCCAGG
KLF4	sgKLF4_3	GGAAAGGACGAAACACCGGTGGCGGCCACTGACTCCGG GTTTTAGAGCTAGAAATAGCAAGTTAAAATAAGGC	chr9	110250307	+	GTGGCGGCCACTGACTCCGG
KLF4	sgKLF4_4	GGAAAGGACGAAACACCGTGACGCTGACGAGGACACGG GTTTTAGAGCTAGAAATAGCAAGTTAAAATAAGGC	chr9	110250288	+	TGACGCTGACGAGGACACGG
KLF4	sgKLF4_5	GGAAAGGACGAAACACCGGTGGTGGCGCCCTACAACGG GTTTTAGAGCTAGAAATAGCAAGTTAAAATAAGGC	chr9	110249872	-	GTGGTGGCGCCCTACAACGG
KMT2A	sgKMT2A_1	GGAAAGGACGAAACACCGGCCGTGTTTGGGGAGAGCGG GTTTTAGAGCTAGAAATAGCAAGTTAAAATAAGGC	chr11	118307618	+	GCCGTGTTTGGGGAGAGCGG
KMT2A	sgKMT2A_2	GGAAAGGACGAAACACCGTGTGAGACAGCAACCCACGG GTTTTAGAGCTAGAAATAGCAAGTTAAAATAAGGC	chr11	118369116	-	TGTGAGACAGCAACCCACGG
KMT2A	sgKMT2A_3	GGAAAGGACGAAACACCGAAGATCAGTAGCGGTCCCGG GTTTTAGAGCTAGAAATAGCAAGTTAAAATAAGGC	chr11	118373305	-	AAGATCAGTAGCGGTCCCGG
KMT2A	sgKMT2A_4	GGAAAGGACGAAACACCGTGACGAAGACGAAGACGAGG GTTTTAGAGCTAGAAATAGCAAGTTAAAATAAGGC	chr11	118307493	-	TGACGAAGACGAAGACGAGG
KMT2A	sgKMT2A_5	GGAAAGGACGAAACACCGGAATTAATGAGGAGACCCGA GTTTTAGAGCTAGAAATAGCAAGTTAAAATAAGGC	chr11	118342820	-	GAATTAATGAGGAGACCCGA
KRAS	sgKRAS_1	GGAAAGGACGAAACACCGCCAGTACATGAGGACTGGGG GTTTTAGAGCTAGAAATAGCAAGTTAAAATAAGGC	chr12	25380232	-	CCAGTACATGAGGACTGGGG
KRAS	sgKRAS_2	GGAAAGGACGAAACACCGGTAGTTGGAGCTGGTGGCGT GTTTTAGAGCTAGAAATAGCAAGTTAAAATAAGGC	chr12	25398278	-	GTAGTTGGAGCTGGTGGCGT
KRAS	sgKRAS_3	GGAAAGGACGAAACACCGAAGAGGAGTACAGTGCAATG GTTTTAGAGCTAGAAATAGCAAGTTAAAATAAGGC	chr12	25380257	-	AAGAGGAGTACAGTGCAATG
KRAS	sgKRAS_4	GGAAAGGACGAAACACCGGGACTCTGAAGATGTACCTA GTTTTAGAGCTAGAAATAGCAAGTTAAAATAAGGC	chr12	25378667	-	GGACTCTGAAGATGTACCTA
KRAS	sgKRAS_5	GGAAAGGACGAAACACCGAGTAGACACAAAACAGGCTC GTTTTAGAGCTAGAAATAGCAAGTTAAAATAAGGC	chr12	25378607	-	AGTAGACACAAAACAGGCTC
LCK	sgLCK_1	GGAAAGGACGAAACACCGGAGCCTTCGTAGGTAACCAG GTTTTAGAGCTAGAAATAGCAAGTTAAAATAAGGC	chr1	32740374	-	GAGCCTTCGTAGGTAACCAG
LCK	sgLCK_2	GGAAAGGACGAAACACCGGAACCTGAGCCGCAAGGACG GTTTTAGAGCTAGAAATAGCAAGTTAAAATAAGGC	chr1	32741182	+	GAACCTGAGCCGCAAGGACG
LCK	sgLCK_3	GGAAAGGACGAAACACCGGTACTACAACGGGCACACGA GTTTTAGAGCTAGAAATAGCAAGTTAAAATAAGGC	chr1	32742209	+	GTACTACAACGGGCACACGA
LCK	sgLCK_4	GGAAAGGACGAAACACCGGGACAACGAGTACACAGCCA GTTTTAGAGCTAGAAATAGCAAGTTAAAATAAGGC	chr1	32745570	+	GGACAACGAGTACACAGCCA
LCK	sgLCK_5	GGAAAGGACGAAACACCGGAGATCTGGGCTTTGAGAAG GTTTTAGAGCTAGAAATAGCAAGTTAAAATAAGGC	chr1	32740639	+	GAGATCTGGGCTTTGAGAAG
LDHA	sgLDHA_1	GGAAAGGACGAAACACCGGGGGAACATGGAGATTCCAG GTTTTAGAGCTAGAAATAGCAAGTTAAAATAAGGC	chr11	18424539	+	GGGGAACATGGAGATTCCAG
LDHA	sgLDHA_2	GGAAAGGACGAAACACCGCCAAAGATTGTCTCTGGCAA GTTTTAGAGCTAGAAATAGCAAGTTAAAATAAGGC	chr11	18421074	+	CCAAAGATTGTCTCTGGCAA
LDHA	sgLDHA_3	GGAAAGGACGAAACACCGCTTTTAGTGCCTGTATGGAG GTTTTAGAGCTAGAAATAGCAAGTTAAAATAAGGC	chr11	18425234	+	CTTTTAGTGCCTGTATGGAG
LDHA	sgLDHA_4	GGAAAGGACGAAACACCGAGCTGGTCATTATCACGGCT GTTTTAGAGCTAGAAATAGCAAGTTAAAATAAGGC	chr11	18422408	+	AGCTGGTCATTATCACGGCT
LDHA	sgLDHA_5	GGAAAGGACGAAACACCGGGCTGGGGCACGTCAGCAAG GTTTTAGAGCTAGAAATAGCAAGTTAAAATAAGGC	chr11	18422424	+	GGCTGGGGCACGTCAGCAAG
LDHB	sgLDHB_1	GGAAAGGACGAAACACCGAGGAGTCCGTCAGCAAGAAG GTTTTAGAGCTAGAAATAGCAAGTTAAAATAAGGC	chr12	21796980	-	AGGAGTCCGTCAGCAAGAAG
LDHB	sgLDHB_2	GGAAAGGACGAAACACCGGGACTGTACTTGACGATCTG GTTTTAGAGCTAGAAATAGCAAGTTAAAATAAGGC	chr12	21796901	+	GGACTGTACTTGACGATCTG
LDHB	sgLDHB_3	GGAAAGGACGAAACACCGGGGGAACATGGCGACTCAAG GTTTTAGAGCTAGAAATAGCAAGTTAAAATAAGGC	chr12	21794888	-	GGGGAACATGGCGACTCAAG
LDHB	sgLDHB_4	GGAAAGGACGAAACACCGTAAACAGTGGCTGTGTGGAG GTTTTAGAGCTAGAAATAGCAAGTTAAAATAAGGC	chr12	21791392	-	TAAACAGTGGCTGTGTGGAG
LDHB	sgLDHB_5	GGAAAGGACGAAACACCGAAGATCACTGTAGTGGGTGT GTTTTAGAGCTAGAAATAGCAAGTTAAAATAAGGC	chr12	21807520	-	AAGATCACTGTAGTGGGTGT
LDHC	sgLDHC_1	GGAAAGGACGAAACACCGGTAACTCGTGTAATTGGAAG GTTTTAGAGCTAGAAATAGCAAGTTAAAATAAGGC	chr11	18456331	+	GTAACTCGTGTAATTGGAAG
LDHC	sgLDHC_2	GGAAAGGACGAAACACCGGTTCTCCAATAATCCAACCA GTTTTAGAGCTAGAAATAGCAAGTTAAAATAAGGC	chr11	18456426	-	GTTCTCCAATAATCCAACCA
LDHC	sgLDHC_3	GGAAAGGACGAAACACCGAGTGCACCCAGTTTCCACCA GTTTTAGAGCTAGAAATAGCAAGTTAAAATAAGGC	chr11	18467853	+	AGTGCACCCAGTTTCCACCA
LDHC	sgLDHC_4	GGAAAGGACGAAACACCGGAAATGATGGATCTTCAGCA GTTTTAGAGCTAGAAATAGCAAGTTAAAATAAGGC	chr11	18436785	+	GAAATGATGGATCTTCAGCA
LDHC	sgLDHC_5	GGAAAGGACGAAACACCGGGGAGAAACTCGCCTTGCCC GTTTTAGAGCTAGAAATAGCAAGTTAAAATAAGGC	chr11	18451345	+	GGGAGAAACTCGCCTTGCCC
LIFR	sgLIFR_1	GGAAAGGACGAAACACCGGGACTGCTTCAAATTTCCAG GTTTTAGAGCTAGAAATAGCAAGTTAAAATAAGGC	chr5	38530669	-	GGACTGCTTCAAATTTCCAG
LIFR	sgLIFR_2	GGAAAGGACGAAACACCGGAAACGACCATCCTGGATGG GTTTTAGAGCTAGAAATAGCAAGTTAAAATAAGGC	chr5	38530707	-	GAAACGACCATCCTGGATGG
LIFR	sgLIFR_3	GGAAAGGACGAAACACCGGCACCCTCTGGAACAGGCCG GTTTTAGAGCTAGAAATAGCAAGTTAAAATAAGGC	chr5	38528861	-	GCACCCTCTGGAACAGGCCG
LIFR	sgLIFR_4	GGAAAGGACGAAACACCGAAAATGGGAAGACATTCCTG GTTTTAGAGCTAGAAATAGCAAGTTAAAATAAGGC	chr5	38489270	-	AAAATGGGAAGACATTCCTG
LIFR	sgLIFR_5	GGAAAGGACGAAACACCGAAAGTGTAGCTTGTAGCACG GTTTTAGAGCTAGAAATAGCAAGTTAAAATAAGGC	chr5	38506614	+	AAAGTGTAGCTTGTAGCACG
LMO1	sgLMO1_1	GGAAAGGACGAAACACCGGGGCTCCACCCTCTACACCA GTTTTAGAGCTAGAAATAGCAAGTTAAAATAAGGC	chr11	8251875	-	GGGCTCCACCCTCTACACCA
LMO1	sgLMO1_2	GGAAAGGACGAAACACCGGCAAGCAGCACAGTTCCCTG GTTTTAGAGCTAGAAATAGCAAGTTAAAATAAGGC	chr11	8248614	+	GCAAGCAGCACAGTTCCCTG
LMO1	sgLMO1_3	GGAAAGGACGAAACACCGCCTGCCAGCTCTGCAACCAG GTTTTAGAGCTAGAAATAGCAAGTTAAAATAAGGC	chr11	8248524	-	CCTGCCAGCTCTGCAACCAG
LMO1	sgLMO1_4	GGAAAGGACGAAACACCGTGACTGCCGCCTGGGCGAGG GTTTTAGAGCTAGAAATAGCAAGTTAAAATAAGGC	chr11	8251896	-	TGACTGCCGCCTGGGCGAGG
LMO1	sgLMO1_5	GGAAAGGACGAAACACCGGCACAGGATGAGGTTGGCCT GTTTTAGAGCTAGAAATAGCAAGTTAAAATAAGGC	chr11	8251855	+	GCACAGGATGAGGTTGGCCT
LRRK2	sgLRRK2_1	GGAAAGGACGAAACACCGAACGCTGGTCCAAATCCTGG GTTTTAGAGCTAGAAATAGCAAGTTAAAATAAGGC	chr12	40619032	+	AACGCTGGTCCAAATCCTGG
LRRK2	sgLRRK2_2	GGAAAGGACGAAACACCGGAGTCCAAGACGATCAACAG GTTTTAGAGCTAGAAATAGCAAGTTAAAATAAGGC	chr12	40619395	-	GAGTCCAAGACGATCAACAG
LRRK2	sgLRRK2_3	GGAAAGGACGAAACACCGGAGAAGATTGGAGATGAAGA GTTTTAGAGCTAGAAATAGCAAGTTAAAATAAGGC	chr12	40645321	+	GAGAAGATTGGAGATGAAGA
LRRK2	sgLRRK2_4	GGAAAGGACGAAACACCGCATGCCAGAAGAATCCAGGG GTTTTAGAGCTAGAAATAGCAAGTTAAAATAAGGC	chr12	40657592	+	CATGCCAGAAGAATCCAGGG
LRRK2	sgLRRK2_5	GGAAAGGACGAAACACCGGATGCCAATCAAGCAAAGGA GTTTTAGAGCTAGAAATAGCAAGTTAAAATAAGGC	chr12	40672022	+	GATGCCAATCAAGCAAAGGA
LTK	sgLTK_1	GGAAAGGACGAAACACCGGGAGTCGCTGTACATCCTGG GTTTTAGAGCTAGAAATAGCAAGTTAAAATAAGGC	chr15	41804345	-	GGAGTCGCTGTACATCCTGG
LTK	sgLTK_2	GGAAAGGACGAAACACCGACAGCCACCATCAGAACCAG GTTTTAGAGCTAGAAATAGCAAGTTAAAATAAGGC	chr15	41799813	+	ACAGCCACCATCAGAACCAG
LTK	sgLTK_3	GGAAAGGACGAAACACCGGAAACCTCGGTGACACCTGG GTTTTAGAGCTAGAAATAGCAAGTTAAAATAAGGC	chr15	41799317	+	GAAACCTCGGTGACACCTGG
LTK	sgLTK_4	GGAAAGGACGAAACACCGCACGCCTCTCAGCTGCCCGG GTTTTAGAGCTAGAAATAGCAAGTTAAAATAAGGC	chr15	41804940	+	CACGCCTCTCAGCTGCCCGG
LTK	sgLTK_5	GGAAAGGACGAAACACCGCAACGGCTCGAGACTCCCCG GTTTTAGAGCTAGAAATAGCAAGTTAAAATAAGGC	chr15	41804113	+	CAACGGCTCGAGACTCCCCG
LYN	sgLYN_1	GGAAAGGACGAAACACCGAGAGAAGATGAAAGTCCTGG GTTTTAGAGCTAGAAATAGCAAGTTAAAATAAGGC	chr8	56860259	+	AGAGAAGATGAAAGTCCTGG
LYN	sgLYN_2	GGAAAGGACGAAACACCGAATGAGTACACAGCAAGGGA GTTTTAGAGCTAGAAATAGCAAGTTAAAATAAGGC	chr8	56911037	+	AATGAGTACACAGCAAGGGA
LYN	sgLYN_3	GGAAAGGACGAAACACCGAAAGACAGCTTGAGTGACGA GTTTTAGAGCTAGAAATAGCAAGTTAAAATAAGGC	chr8	56854443	+	AAAGACAGCTTGAGTGACGA
LYN	sgLYN_4	GGAAAGGACGAAACACCGGTTTGGCCACATAGTTGCTG GTTTTAGAGCTAGAAATAGCAAGTTAAAATAAGGC	chr8	56863075	-	GTTTGGCCACATAGTTGCTG
LYN	sgLYN_5	GGAAAGGACGAAACACCGTTGGTGAAAAGGCTTGGCGC GTTTTAGAGCTAGAAATAGCAAGTTAAAATAAGGC	chr8	56866498	+	TTGGTGAAAAGGCTTGGCGC
MAP2K1	sgMAP2K1_1	GGAAAGGACGAAACACCGGGCCTTGCAGAAGAAGCTGG GTTTTAGAGCTAGAAATAGCAAGTTAAAATAAGGC	chr15	66727377	+	GGCCTTGCAGAAGAAGCTGG
MAP2K1	sgMAP2K1_2	GGAAAGGACGAAACACCGGCAGAAGGTGGGAGAACTGA GTTTTAGAGCTAGAAATAGCAAGTTAAAATAAGGC	chr15	66727455	+	GCAGAAGGTGGGAGAACTGA
MAP2K1	sgMAP2K1_3	GGAAAGGACGAAACACCGAAGCACAAGATCATGCACAG GTTTTAGAGCTAGAAATAGCAAGTTAAAATAAGGC	chr15	66737024	+	AAGCACAAGATCATGCACAG
MAP2K1	sgMAP2K1_4	GGAAAGGACGAAACACCGGTAGGACCTTGTGCCCACGA GTTTTAGAGCTAGAAATAGCAAGTTAAAATAAGGC	chr15	66774192	-	GTAGGACCTTGTGCCCACGA
MAP2K1	sgMAP2K1_5	GGAAAGGACGAAACACCGACTGTCTCTGGTAGAGATGG GTTTTAGAGCTAGAAATAGCAAGTTAAAATAAGGC	chr15	66777384	+	ACTGTCTCTGGTAGAGATGG
MAP2K2	sgMAP2K2_1	GGAAAGGACGAAACACCGGGCCCATCCCCTACCAGCGA GTTTTAGAGCTAGAAATAGCAAGTTAAAATAAGGC	chr19	4123793	-	GGCCCATCCCCTACCAGCGA
MAP2K2	sgMAP2K2_2	GGAAAGGACGAAACACCGAAGCACCAGATCATGCACCG GTTTTAGAGCTAGAAATAGCAAGTTAAAATAAGGC	chr19	4101229	-	AAGCACCAGATCATGCACCG
MAP2K2	sgMAP2K2_3	GGAAAGGACGAAACACCGGGGGATGGGGTACCTTCCGA GTTTTAGAGCTAGAAATAGCAAGTTAAAATAAGGC	chr19	4099314	+	GGGGATGGGGTACCTTCCGA
MAP2K2	sgMAP2K2_4	GGAAAGGACGAAACACCGGGGCCTCATCATGGCCAGGA GTTTTAGAGCTAGAAATAGCAAGTTAAAATAAGGC	chr19	4117419	-	GGGCCTCATCATGGCCAGGA
MAP2K2	sgMAP2K2_5	GGAAAGGACGAAACACCGGGATTCCCGAGGAGATCCTG GTTTTAGAGCTAGAAATAGCAAGTTAAAATAAGGC	chr19	4102392	-	GGATTCCCGAGGAGATCCTG
MAP2K4	sgMAP2K4_1	GGAAAGGACGAAACACCGCCAGAGAATTCGGTCAACAG GTTTTAGAGCTAGAAATAGCAAGTTAAAATAAGGC	chr17	11998888	+	CCAGAGAATTCGGTCAACAG
MAP2K4	sgMAP2K4_2	GGAAAGGACGAAACACCGGACAAAGTTGATGAAACTCG GTTTTAGAGCTAGAAATAGCAAGTTAAAATAAGGC	chr17	12032577	-	GACAAAGTTGATGAAACTCG
MAP2K4	sgMAP2K4_3	GGAAAGGACGAAACACCGGCATGCTGCTGACGGCCGGG GTTTTAGAGCTAGAAATAGCAAGTTAAAATAAGGC	chr17	11924296	-	GCATGCTGCTGACGGCCGGG
MAP2K4	sgMAP2K4_4	GGAAAGGACGAAACACCGGACCTTGGAGAAATTGGACG GTTTTAGAGCTAGAAATAGCAAGTTAAAATAAGGC	chr17	11984764	+	GACCTTGGAGAAATTGGACG
MAP2K4	sgMAP2K4_5	GGAAAGGACGAAACACCGGACCCAAGCGCATCACGACA GTTTTAGAGCTAGAAATAGCAAGTTAAAATAAGGC	chr17	12028623	+	GACCCAAGCGCATCACGACA
MAP2K5	sgMAP2K5_1	GGAAAGGACGAAACACCGGCAGCCTGAAAGGATTTCAG GTTTTAGAGCTAGAAATAGCAAGTTAAAATAAGGC	chr15	67995671	+	GCAGCCTGAAAGGATTTCAG
MAP2K5	sgMAP2K5_2	GGAAAGGACGAAACACCGGAGAAGTGATGAGGAAATGA GTTTTAGAGCTAGAAATAGCAAGTTAAAATAAGGC	chr15	67855652	+	GAGAAGTGATGAGGAAATGA
MAP2K5	sgMAP2K5_3	GGAAAGGACGAAACACCGTACTTGCTGTTCCATTACTG GTTTTAGAGCTAGAAATAGCAAGTTAAAATAAGGC	chr15	67873102	-	TACTTGCTGTTCCATTACTG
MAP2K5	sgMAP2K5_4	GGAAAGGACGAAACACCGCCTCTGCAGATATTTCCAAG GTTTTAGAGCTAGAAATAGCAAGTTAAAATAAGGC	chr15	67873140	+	CCTCTGCAGATATTTCCAAG
MAP2K5	sgMAP2K5_5	GGAAAGGACGAAACACCGGACACTCTTGGTCATGGCAA GTTTTAGAGCTAGAAATAGCAAGTTAAAATAAGGC	chr15	67893050	+	GACACTCTTGGTCATGGCAA
MAP3K1	sgMAP3K1_1	GGAAAGGACGAAACACCGGGGGAAGTCGAGGAGGCCGG GTTTTAGAGCTAGAAATAGCAAGTTAAAATAAGGC	chr5	56111653	-	GGGGAAGTCGAGGAGGCCGG
MAP3K1	sgMAP3K1_2	GGAAAGGACGAAACACCGGGAATGATGAGATAAAGGAG GTTTTAGAGCTAGAAATAGCAAGTTAAAATAAGGC	chr5	56177936	-	GGAATGATGAGATAAAGGAG
MAP3K1	sgMAP3K1_3	GGAAAGGACGAAACACCGGCAGCTGAGGAACTATGGGG GTTTTAGAGCTAGAAATAGCAAGTTAAAATAAGGC	chr5	56178633	-	GCAGCTGAGGAACTATGGGG
MAP3K1	sgMAP3K1_4	GGAAAGGACGAAACACCGCCCGCGAGAGAAAATGGCGG GTTTTAGAGCTAGAAATAGCAAGTTAAAATAAGGC	chr5	56111388	+	CCCGCGAGAGAAAATGGCGG
MAP3K1	sgMAP3K1_5	GGAAAGGACGAAACACCGGCCCGGGAATCCCGACGACG GTTTTAGAGCTAGAAATAGCAAGTTAAAATAAGGC	chr5	56111429	-	GCCCGGGAATCCCGACGACG
MAP3K8	sgMAP3K8_1	GGAAAGGACGAAACACCGGTAATGGAGTACATGAGCAC GTTTTAGAGCTAGAAATAGCAAGTTAAAATAAGGC	chr10	30727865	+	GTAATGGAGTACATGAGCAC
MAP3K8	sgMAP3K8_2	GGAAAGGACGAAACACCGCCAGAGGTCATCCTGTGCAG GTTTTAGAGCTAGAAATAGCAAGTTAAAATAAGGC	chr10	30747025	+	CCAGAGGTCATCCTGTGCAG
MAP3K8	sgMAP3K8_3	GGAAAGGACGAAACACCGGTAGCGCTTCACCCAGGGTG GTTTTAGAGCTAGAAATAGCAAGTTAAAATAAGGC	chr10	30747113	-	GTAGCGCTTCACCCAGGGTG
MAP3K8	sgMAP3K8_4	GGAAAGGACGAAACACCGAGGAGGGATAGGCTGAGCGA GTTTTAGAGCTAGAAATAGCAAGTTAAAATAAGGC	chr10	30747135	-	AGGAGGGATAGGCTGAGCGA
MAP3K8	sgMAP3K8_5	GGAAAGGACGAAACACCGGCAGCCTCTTGCGCTCCAAG GTTTTAGAGCTAGAAATAGCAAGTTAAAATAAGGC	chr10	30748372	-	GCAGCCTCTTGCGCTCCAAG
MAPK1	sgMAPK1_1	GGAAAGGACGAAACACCGGCTGACCTTGAGATCACAGG GTTTTAGAGCTAGAAATAGCAAGTTAAAATAAGGC	chr22	22160133	+	GCTGACCTTGAGATCACAGG
MAPK1	sgMAPK1_2	GGAAAGGACGAAACACCGCCCGGCAGCCAACATGGCGG GTTTTAGAGCTAGAAATAGCAAGTTAAAATAAGGC	chr22	22221724	-	CCCGGCAGCCAACATGGCGG
MAPK1	sgMAPK1_3	GGAAAGGACGAAACACCGCCTACTGCCAGAGAACCCTG GTTTTAGAGCTAGAAATAGCAAGTTAAAATAAGGC	chr22	22162048	-	CCTACTGCCAGAGAACCCTG
MAPK1	sgMAPK1_4	GGAAAGGACGAAACACCGGATTGAAGTAGAACAGGCTC GTTTTAGAGCTAGAAATAGCAAGTTAAAATAAGGC	chr22	22127206	-	GATTGAAGTAGAACAGGCTC
MAPK1	sgMAPK1_5	GGAAAGGACGAAACACCGGCAGCAGGTTGGAAGGCTTG GTTTTAGAGCTAGAAATAGCAAGTTAAAATAAGGC	chr22	22160162	+	GCAGCAGGTTGGAAGGCTTG
MAPK10	sgMAPK10_1	GGAAAGGACGAAACACCGGAATAATTCCAGCAGAATGG GTTTTAGAGCTAGAAATAGCAAGTTAAAATAAGGC	chr4	87023052	+	GAATAATTCCAGCAGAATGG
MAPK10	sgMAPK10_2	GGAAAGGACGAAACACCGGTATGACCCAGCCGAAGTGG GTTTTAGAGCTAGAAATAGCAAGTTAAAATAAGGC	chr4	86985424	-	GTATGACCCAGCCGAAGTGG
MAPK10	sgMAPK10_3	GGAAAGGACGAAACACCGGCAGGTAAGACATTCGCTCA GTTTTAGAGCTAGAAATAGCAAGTTAAAATAAGGC	chr4	87023103	+	GCAGGTAAGACATTCGCTCA
MAPK10	sgMAPK10_4	GGAAAGGACGAAACACCGGAAAATCCTGGACTTTGGAC GTTTTAGAGCTAGAAATAGCAAGTTAAAATAAGGC	chr4	87022307	-	GAAAATCCTGGACTTTGGAC
MAPK10	sgMAPK10_5	GGAAAGGACGAAACACCGGAGCCCCTGAGGTCATCCTG GTTTTAGAGCTAGAAATAGCAAGTTAAAATAAGGC	chr4	87022227	-	GAGCCCCTGAGGTCATCCTG
MAPK11	sgMAPK11_1	GGAAAGGACGAAACACCGGAAGCGCATCATGGAAGTGG GTTTTAGAGCTAGAAATAGCAAGTTAAAATAAGGC	chr22	50704702	-	GAAGCGCATCATGGAAGTGG
MAPK11	sgMAPK11_2	GGAAAGGACGAAACACCGGACATGTCGGGCCCTCGCGC GTTTTAGAGCTAGAAATAGCAAGTTAAAATAAGGC	chr22	50708705	-	GACATGTCGGGCCCTCGCGC
MAPK11	sgMAPK11_3	GGAAAGGACGAAACACCGGGAGCTGAACAAGACCGTGT GTTTTAGAGCTAGAAATAGCAAGTTAAAATAAGGC	chr22	50708670	-	GGAGCTGAACAAGACCGTGT
MAPK11	sgMAPK11_4	GGAAAGGACGAAACACCGGCAGAACGTACCGGGAGCTG GTTTTAGAGCTAGAAATAGCAAGTTAAAATAAGGC	chr22	50706279	-	GCAGAACGTACCGGGAGCTG
MAPK11	sgMAPK11_5	GGAAAGGACGAAACACCGCAGGTCGGCGCCCATCAGGG GTTTTAGAGCTAGAAATAGCAAGTTAAAATAAGGC	chr22	50705878	+	CAGGTCGGCGCCCATCAGGG
MAPK12	sgMAPK12_1	GGAAAGGACGAAACACCGCTTGATGGCCACCTTAGCGC GTTTTAGAGCTAGAAATAGCAAGTTAAAATAAGGC	chr22	50699683	+	CTTGATGGCCACCTTAGCGC
MAPK12	sgMAPK12_2	GGAAAGGACGAAACACCGGAAACATGAGAAGCTAGGCG GTTTTAGAGCTAGAAATAGCAAGTTAAAATAAGGC	chr22	50695558	-	GAAACATGAGAAGCTAGGCG
MAPK12	sgMAPK12_3	GGAAAGGACGAAACACCGGAAGGAGATCATGAAGGTGA GTTTTAGAGCTAGAAATAGCAAGTTAAAATAAGGC	chr22	50694091	-	GAAGGAGATCATGAAGGTGA
MAPK12	sgMAPK12_4	GGAAAGGACGAAACACCGGCAGCGGCTGCAGAGCGATG GTTTTAGAGCTAGAAATAGCAAGTTAAAATAAGGC	chr22	50694046	-	GCAGCGGCTGCAGAGCGATG
MAPK12	sgMAPK12_5	GGAAAGGACGAAACACCGGAAGATGCTGGTGCTGGACG GTTTTAGAGCTAGAAATAGCAAGTTAAAATAAGGC	chr22	50693764	-	GAAGATGCTGGTGCTGGACG
MAPK13	sgMAPK13_1	GGAAAGGACGAAACACCGGAAGATGCTGGAGCTAGACG GTTTTAGAGCTAGAAATAGCAAGTTAAAATAAGGC	chr6	36106672	+	GAAGATGCTGGAGCTAGACG
MAPK13	sgMAPK13_2	GGAAAGGACGAAACACCGGGAAGGGTTCAAAGAAGGGA GTTTTAGAGCTAGAAATAGCAAGTTAAAATAAGGC	chr6	36106729	-	GGAAGGGTTCAAAGAAGGGA
MAPK13	sgMAPK13_3	GGAAAGGACGAAACACCGGGACCCTGAGGAAGAGACGG GTTTTAGAGCTAGAAATAGCAAGTTAAAATAAGGC	chr6	36106750	+	GGACCCTGAGGAAGAGACGG
MAPK13	sgMAPK13_4	GGAAAGGACGAAACACCGATAGAAGTTGCGCAGGGAGG GTTTTAGAGCTAGAAATAGCAAGTTAAAATAAGGC	chr6	36100432	-	ATAGAAGTTGCGCAGGGAGG
MAPK13	sgMAPK13_5	GGAAAGGACGAAACACCGGCAGAAGCTGAACGACAAAG GTTTTAGAGCTAGAAATAGCAAGTTAAAATAAGGC	chr6	36106200	+	GCAGAAGCTGAACGACAAAG
MAPK14	sgMAPK14_1	GGAAAGGACGAAACACCGAAAGAACCTACAGAGAACTG GTTTTAGAGCTAGAAATAGCAAGTTAAAATAAGGC	chr6	36020556	+	AAAGAACCTACAGAGAACTG
MAPK14	sgMAPK14_2	GGAAAGGACGAAACACCGCGATCCTGATGATGAACCAG GTTTTAGAGCTAGAAATAGCAAGTTAAAATAAGGC	chr6	36075326	+	CGATCCTGATGATGAACCAG
MAPK14	sgMAPK14_3	GGAAAGGACGAAACACCGGCTGAACAAGACAATCTGGG GTTTTAGAGCTAGAAATAGCAAGTTAAAATAAGGC	chr6	35995970	+	GCTGAACAAGACAATCTGGG
MAPK14	sgMAPK14_4	GGAAAGGACGAAACACCGGACAGGTTCTGGTAACGCTC GTTTTAGAGCTAGAAATAGCAAGTTAAAATAAGGC	chr6	35995998	-	GACAGGTTCTGGTAACGCTC
MAPK14	sgMAPK14_5	GGAAAGGACGAAACACCGTACACCTGCAAGGTCTCTGG GTTTTAGAGCTAGAAATAGCAAGTTAAAATAAGGC	chr6	36027089	+	TACACCTGCAAGGTCTCTGG
MAPK3	sgMAPK3_1	GGAAAGGACGAAACACCGGGGGAGCCCCGTAGAACCGA GTTTTAGAGCTAGAAATAGCAAGTTAAAATAAGGC	chr16	30134478	-	GGGGAGCCCCGTAGAACCGA
MAPK3	sgMAPK3_2	GGAAAGGACGAAACACCGGAAGGGGCAGCCGTTCGACG GTTTTAGAGCTAGAAATAGCAAGTTAAAATAAGGC	chr16	30134419	-	GAAGGGGCAGCCGTTCGACG
MAPK3	sgMAPK3_3	GGAAAGGACGAAACACCGGCAGTTGCAGTACATCGGCG GTTTTAGAGCTAGAAATAGCAAGTTAAAATAAGGC	chr16	30134383	-	GCAGTTGCAGTACATCGGCG
MAPK3	sgMAPK3_4	GGAAAGGACGAAACACCGGATCCAGGTAGTGCTTGCCA GTTTTAGAGCTAGAAATAGCAAGTTAAAATAAGGC	chr16	30129009	+	GATCCAGGTAGTGCTTGCCA
MAPK3	sgMAPK3_5	GGAAAGGACGAAACACCGGATCACAGTGGAGGAAGCGC GTTTTAGAGCTAGAAATAGCAAGTTAAAATAAGGC	chr16	30128259	-	GATCACAGTGGAGGAAGCGC
MAPK7	sgMAPK7_1	GGAAAGGACGAAACACCGGAGGCGGCAAGAACGAGCCA GTTTTAGAGCTAGAAATAGCAAGTTAAAATAAGGC	chr17	19285182	+	GAGGCGGCAAGAACGAGCCA
MAPK7	sgMAPK7_2	GGAAAGGACGAAACACCGTGGAGGGCTTCAGGTCACGG GTTTTAGAGCTAGAAATAGCAAGTTAAAATAAGGC	chr17	19284062	-	TGGAGGGCTTCAGGTCACGG
MAPK7	sgMAPK7_3	GGAAAGGACGAAACACCGGGTACTTGGCCAGGAAAGGG GTTTTAGAGCTAGAAATAGCAAGTTAAAATAAGGC	chr17	19284554	-	GGTACTTGGCCAGGAAAGGG
MAPK7	sgMAPK7_4	GGAAAGGACGAAACACCGGGGGCAGGCTCACTGACTGG GTTTTAGAGCTAGAAATAGCAAGTTAAAATAAGGC	chr17	19284894	-	GGGGCAGGCTCACTGACTGG
MAPK7	sgMAPK7_5	GGAAAGGACGAAACACCGGGGAGCGGGAGGAGAAGCGG GTTTTAGAGCTAGAAATAGCAAGTTAAAATAAGGC	chr17	19285160	+	GGGAGCGGGAGGAGAAGCGG
MAPK8	sgMAPK8_1	GGAAAGGACGAAACACCGGGGAACACACAATAGAAGAG GTTTTAGAGCTAGAAATAGCAAGTTAAAATAAGGC	chr10	49635160	+	GGGAACACACAATAGAAGAG
MAPK8	sgMAPK8_2	GGAAAGGACGAAACACCGTTGTAACCAACCTAAAGGAG GTTTTAGAGCTAGAAATAGCAAGTTAAAATAAGGC	chr10	49639305	-	TTGTAACCAACCTAAAGGAG
MAPK8	sgMAPK8_3	GGAAAGGACGAAACACCGGAAGATTCTTGACTTCGGTC GTTTTAGAGCTAGAAATAGCAAGTTAAAATAAGGC	chr10	49628242	+	GAAGATTCTTGACTTCGGTC
MAPK8	sgMAPK8_4	GGAAAGGACGAAACACCGTCGCTACTACAGAGCACCCG GTTTTAGAGCTAGAAATAGCAAGTTAAAATAAGGC	chr10	49628311	+	TCGCTACTACAGAGCACCCG
MAPK8	sgMAPK8_5	GGAAAGGACGAAACACCGTTTCCTTGTAGCCCATGCCA GTTTTAGAGCTAGAAATAGCAAGTTAAAATAAGGC	chr10	49628341	-	TTTCCTTGTAGCCCATGCCA
MAPK8IP1	sgMAPK8IP1_1	GGAAAGGACGAAACACCGATGGCGGAGCGAGAAAGCGG GTTTTAGAGCTAGAAATAGCAAGTTAAAATAAGGC	chr11	45907372	+	ATGGCGGAGCGAGAAAGCGG
MAPK8IP1	sgMAPK8IP1_2	GGAAAGGACGAAACACCGGTGCAGCCCCAGGAACGGGG GTTTTAGAGCTAGAAATAGCAAGTTAAAATAAGGC	chr11	45907430	-	GTGCAGCCCCAGGAACGGGG
MAPK8IP1	sgMAPK8IP1_3	GGAAAGGACGAAACACCGGCGGCAAGGGCTGTCGGTGG GTTTTAGAGCTAGAAATAGCAAGTTAAAATAAGGC	chr11	45924013	-	GCGGCAAGGGCTGTCGGTGG
MAPK8IP1	sgMAPK8IP1_4	GGAAAGGACGAAACACCGTCTGGGTGGCTGTGCTGCGG GTTTTAGAGCTAGAAATAGCAAGTTAAAATAAGGC	chr11	45924032	-	TCTGGGTGGCTGTGCTGCGG
MAPK8IP1	sgMAPK8IP1_5	GGAAAGGACGAAACACCGAGTGGGCGGCAGGAAGGCGG GTTTTAGAGCTAGAAATAGCAAGTTAAAATAAGGC	chr11	45924208	-	AGTGGGCGGCAGGAAGGCGG
MAPK9	sgMAPK9_1	GGAAAGGACGAAACACCGGAGTTTGGTTCTGAAAAGGA GTTTTAGAGCTAGAAATAGCAAGTTAAAATAAGGC	chr5	179696336	+	GAGTTTGGTTCTGAAAAGGA
MAPK9	sgMAPK9_2	GGAAAGGACGAAACACCGGTAACGTTTTAGGACAGTGA GTTTTAGAGCTAGAAATAGCAAGTTAAAATAAGGC	chr5	179707484	+	GTAACGTTTTAGGACAGTGA
MAPK9	sgMAPK9_3	GGAAAGGACGAAACACCGTCAGGTTATTCACATGGAGC GTTTTAGAGCTAGAAATAGCAAGTTAAAATAAGGC	chr5	179688767	-	TCAGGTTATTCACATGGAGC
MAPK9	sgMAPK9_4	GGAAAGGACGAAACACCGGTACCGTGTCACCACGTAAG GTTTTAGAGCTAGAAATAGCAAGTTAAAATAAGGC	chr5	179676019	+	GTACCGTGTCACCACGTAAG
MAPK9	sgMAPK9_5	GGAAAGGACGAAACACCGGGTATGGGCTACAAAGAGAA GTTTTAGAGCTAGAAATAGCAAGTTAAAATAAGGC	chr5	179675975	-	GGTATGGGCTACAAAGAGAA
MCL1	sgMCL1_1	GGAAAGGACGAAACACCGGCTTCCGCCAATCACCGCGC GTTTTAGAGCTAGAAATAGCAAGTTAAAATAAGGC	chr1	150551827	+	GCTTCCGCCAATCACCGCGC
MCL1	sgMCL1_2	GGAAAGGACGAAACACCGGGAGCTGGACGGGTACGAGC GTTTTAGAGCTAGAAATAGCAAGTTAAAATAAGGC	chr1	150551616	-	GGAGCTGGACGGGTACGAGC
MCL1	sgMCL1_3	GGAAAGGACGAAACACCGTCCCCGACCAACTCCAGCAG GTTTTAGAGCTAGAAATAGCAAGTTAAAATAAGGC	chr1	150551561	+	TCCCCGACCAACTCCAGCAG
MCL1	sgMCL1_4	GGAAAGGACGAAACACCGGCCGCCAGCAGAGGAGGAGG GTTTTAGAGCTAGAAATAGCAAGTTAAAATAAGGC	chr1	150551496	-	GCCGCCAGCAGAGGAGGAGG
MCL1	sgMCL1_5	GGAAAGGACGAAACACCGCGTGCAGCGCAACCACGAGA GTTTTAGAGCTAGAAATAGCAAGTTAAAATAAGGC	chr1	150551331	-	CGTGCAGCGCAACCACGAGA
MDM2	sgMDM2_1	GGAAAGGACGAAACACCGAACATGTCTGTACCTACTGA GTTTTAGAGCTAGAAATAGCAAGTTAAAATAAGGC	chr12	69203004	+	AACATGTCTGTACCTACTGA
MDM2	sgMDM2_2	GGAAAGGACGAAACACCGAACAGGTGTCACCTTGAAGG GTTTTAGAGCTAGAAATAGCAAGTTAAAATAAGGC	chr12	69218175	+	AACAGGTGTCACCTTGAAGG
MDM2	sgMDM2_3	GGAAAGGACGAAACACCGCGAAGCTGGAATCTGTGAGG GTTTTAGAGCTAGAAATAGCAAGTTAAAATAAGGC	chr12	69203038	-	CGAAGCTGGAATCTGTGAGG
MDM2	sgMDM2_4	GGAAAGGACGAAACACCGGCTTCTCTGTGAAAGAGCAC GTTTTAGAGCTAGAAATAGCAAGTTAAAATAAGGC	chr12	69210704	+	GCTTCTCTGTGAAAGAGCAC
MDM2	sgMDM2_5	GGAAAGGACGAAACACCGGTACATCTGTGAGTGAGAAC GTTTTAGAGCTAGAAATAGCAAGTTAAAATAAGGC	chr12	69218158	+	GTACATCTGTGAGTGAGAAC
MDM4	sgMDM4_1	GGAAAGGACGAAACACCGAGATGTTGAACACTGAGCAG GTTTTAGAGCTAGAAATAGCAAGTTAAAATAAGGC	chr1	204494666	-	AGATGTTGAACACTGAGCAG
MDM4	sgMDM4_2	GGAAAGGACGAAACACCGAGTGCTTGCAGGATCTCTCC GTTTTAGAGCTAGAAATAGCAAGTTAAAATAAGGC	chr1	204494689	+	AGTGCTTGCAGGATCTCTCC
MDM4	sgMDM4_3	GGAAAGGACGAAACACCGTGTGAGAAAAGACCACGAGA GTTTTAGAGCTAGAAATAGCAAGTTAAAATAAGGC	chr1	204518655	+	TGTGAGAAAAGACCACGAGA
MDM4	sgMDM4_4	GGAAAGGACGAAACACCGCAGAAGACTAAAGAAGGCTG GTTTTAGAGCTAGAAATAGCAAGTTAAAATAAGGC	chr1	204518729	+	CAGAAGACTAAAGAAGGCTG
MDM4	sgMDM4_5	GGAAAGGACGAAACACCGCAAGAGACCATCTCAAGCAT GTTTTAGAGCTAGAAATAGCAAGTTAAAATAAGGC	chr1	204518547	+	CAAGAGACCATCTCAAGCAT
MECOM	sgMECOM_1	GGAAAGGACGAAACACCGGCTGTCACATACTGAAGAGA GTTTTAGAGCTAGAAATAGCAAGTTAAAATAAGGC	chr3	168840481	-	GCTGTCACATACTGAAGAGA
MECOM	sgMECOM_2	GGAAAGGACGAAACACCGTGAATGTGAAAACTGTGCCA GTTTTAGAGCTAGAAATAGCAAGTTAAAATAAGGC	chr3	168840370	-	TGAATGTGAAAACTGTGCCA
MECOM	sgMECOM_3	GGAAAGGACGAAACACCGGGCATGACTCATATTAACCA GTTTTAGAGCTAGAAATAGCAAGTTAAAATAAGGC	chr3	168834274	+	GGCATGACTCATATTAACCA
MECOM	sgMECOM_4	GGAAAGGACGAAACACCGCACAAGCCAAGACCAGCCCC GTTTTAGAGCTAGAAATAGCAAGTTAAAATAAGGC	chr3	168833343	-	CACAAGCCAAGACCAGCCCC
MECOM	sgMECOM_5	GGAAAGGACGAAACACCGAGGGTCCATAAAGAAAGGAG GTTTTAGAGCTAGAAATAGCAAGTTAAAATAAGGC	chr3	168833179	+	AGGGTCCATAAAGAAAGGAG
MED12	sgMED12_1	GGAAAGGACGAAACACCGGGAGTTACTCACCCATGAAA GTTTTAGAGCTAGAAATAGCAAGTTAAAATAAGGC	chrX	70340013	-	GGAGTTACTCACCCATGAAA
MED12	sgMED12_2	GGAAAGGACGAAACACCGGCAGCCATGAGTGCAACCAG GTTTTAGAGCTAGAAATAGCAAGTTAAAATAAGGC	chrX	70345211	+	GCAGCCATGAGTGCAACCAG
MED12	sgMED12_3	GGAAAGGACGAAACACCGGGGCAGGATGAACAACGCGA GTTTTAGAGCTAGAAATAGCAAGTTAAAATAAGGC	chrX	70352750	+	GGGCAGGATGAACAACGCGA
MED12	sgMED12_4	GGAAAGGACGAAACACCGGCACCCAGCAGACCACGGAG GTTTTAGAGCTAGAAATAGCAAGTTAAAATAAGGC	chrX	70354238	+	GCACCCAGCAGACCACGGAG
MED12	sgMED12_5	GGAAAGGACGAAACACCGGAAGCCCCAAGTGAACCAGA GTTTTAGAGCTAGAAATAGCAAGTTAAAATAAGGC	chrX	70339607	+	GAAGCCCCAAGTGAACCAGA
MET	sgMET_1	GGAAAGGACGAAACACCGTCAGCTTCCCAACTTCACCG GTTTTAGAGCTAGAAATAGCAAGTTAAAATAAGGC	chr7	116339261	+	TCAGCTTCCCAACTTCACCG
MET	sgMET_2	GGAAAGGACGAAACACCGGCTGTGGCAGCGTCAACAGA GTTTTAGAGCTAGAAATAGCAAGTTAAAATAAGGC	chr7	116339533	+	GCTGTGGCAGCGTCAACAGA
MET	sgMET_3	GGAAAGGACGAAACACCGTCTGTGAGAATACACTCCAG GTTTTAGAGCTAGAAATAGCAAGTTAAAATAAGGC	chr7	116340024	-	TCTGTGAGAATACACTCCAG
MET	sgMET_4	GGAAAGGACGAAACACCGGTCAACGCGCTGCAAAGCTG GTTTTAGAGCTAGAAATAGCAAGTTAAAATAAGGC	chr7	116371786	-	GTCAACGCGCTGCAAAGCTG
MET	sgMET_5	GGAAAGGACGAAACACCGGCACCAGCCACACTGAACAA GTTTTAGAGCTAGAAATAGCAAGTTAAAATAAGGC	chr7	116380982	-	GCACCAGCCACACTGAACAA
MOS	sgMOS_1	GGAAAGGACGAAACACCGGCAGCACATACTGTACGCGG GTTTTAGAGCTAGAAATAGCAAGTTAAAATAAGGC	chr8	57025674	-	GCAGCACATACTGTACGCGG
MOS	sgMOS_2	GGAAAGGACGAAACACCGTTATGGCCACAGGAACACCG GTTTTAGAGCTAGAAATAGCAAGTTAAAATAAGGC	chr8	57026283	+	TTATGGCCACAGGAACACCG
MOS	sgMOS_3	GGAAAGGACGAAACACCGCGAGTCCTCGAAGACGGCAG GTTTTAGAGCTAGAAATAGCAAGTTAAAATAAGGC	chr8	57025621	+	CGAGTCCTCGAAGACGGCAG
MOS	sgMOS_4	GGAAAGGACGAAACACCGGAGGTAGGGGCGTAGGGCCA GTTTTAGAGCTAGAAATAGCAAGTTAAAATAAGGC	chr8	57026509	+	GAGGTAGGGGCGTAGGGCCA
MOS	sgMOS_5	GGAAAGGACGAAACACCGATGGGGAAAACTCGCTCCGG GTTTTAGAGCTAGAAATAGCAAGTTAAAATAAGGC	chr8	57026490	+	ATGGGGAAAACTCGCTCCGG
MPL	sgMPL_1	GGAAAGGACGAAACACCGGAGGAAGAGGCAGCGCCCAG GTTTTAGAGCTAGAAATAGCAAGTTAAAATAAGGC	chr1	43803850	+	GAGGAAGAGGCAGCGCCCAG
MPL	sgMPL_2	GGAAAGGACGAAACACCGGGAACACATTCTTCACCCAG GTTTTAGAGCTAGAAATAGCAAGTTAAAATAAGGC	chr1	43804327	-	GGAACACATTCTTCACCCAG
MPL	sgMPL_3	GGAAAGGACGAAACACCGGGATCCCCAGGAGCCACCGA GTTTTAGAGCTAGAAATAGCAAGTTAAAATAAGGC	chr1	43805738	-	GGATCCCCAGGAGCCACCGA
MPL	sgMPL_4	GGAAAGGACGAAACACCGGCAGGTCCACAGTCACAGGG GTTTTAGAGCTAGAAATAGCAAGTTAAAATAAGGC	chr1	43805766	-	GCAGGTCCACAGTCACAGGG
MPL	sgMPL_5	GGAAAGGACGAAACACCGGTAGCTGTGAACAGTACCCG GTTTTAGAGCTAGAAATAGCAAGTTAAAATAAGGC	chr1	43812250	-	GTAGCTGTGAACAGTACCCG
MST1R	sgMST1R_1	GGAAAGGACGAAACACCGGTTGCCTGCCAAGCCCGCGG GTTTTAGAGCTAGAAATAGCAAGTTAAAATAAGGC	chr3	49940976	-	GTTGCCTGCCAAGCCCGCGG
MST1R	sgMST1R_2	GGAAAGGACGAAACACCGAGGAAGGACTGAGGCAGCGG GTTTTAGAGCTAGAAATAGCAAGTTAAAATAAGGC	chr3	49941008	+	AGGAAGGACTGAGGCAGCGG
MST1R	sgMST1R_3	GGAAAGGACGAAACACCGAAAGTCGCGAGAGGCCGCGT GTTTTAGAGCTAGAAATAGCAAGTTAAAATAAGGC	chr3	49940923	+	AAAGTCGCGAGAGGCCGCGT
MST1R	sgMST1R_4	GGAAAGGACGAAACACCGGGCCTGTACCAGGCCTCCGG GTTTTAGAGCTAGAAATAGCAAGTTAAAATAAGGC	chr3	49940872	+	GGCCTGTACCAGGCCTCCGG
MST1R	sgMST1R_5	GGAAAGGACGAAACACCGATGGGCTGGCCACACAGTCG GTTTTAGAGCTAGAAATAGCAAGTTAAAATAAGGC	chr3	49940499	+	ATGGGCTGGCCACACAGTCG
MTOR	sgMTOR_1	GGAAAGGACGAAACACCGGAATAGGCTCCATGTAGGGG GTTTTAGAGCTAGAAATAGCAAGTTAAAATAAGGC	chr1	11294205	+	GAATAGGCTCCATGTAGGGG
MTOR	sgMTOR_2	GGAAAGGACGAAACACCGGCTAGATGTGGTGGCAGCGG GTTTTAGAGCTAGAAATAGCAAGTTAAAATAAGGC	chr1	11319416	+	GCTAGATGTGGTGGCAGCGG
MTOR	sgMTOR_3	GGAAAGGACGAAACACCGGAGCCGGAATGAGGAAACCA GTTTTAGAGCTAGAAATAGCAAGTTAAAATAAGGC	chr1	11319358	-	GAGCCGGAATGAGGAAACCA
MTOR	sgMTOR_4	GGAAAGGACGAAACACCGGATGCCAATGAGAGGAAAGG GTTTTAGAGCTAGAAATAGCAAGTTAAAATAAGGC	chr1	11318559	-	GATGCCAATGAGAGGAAAGG
MTOR	sgMTOR_5	GGAAAGGACGAAACACCGAGGAGATGCAGAAGCCTCAG GTTTTAGAGCTAGAAATAGCAAGTTAAAATAAGGC	chr1	11316058	-	AGGAGATGCAGAAGCCTCAG
MUSK	sgMUSK_1	GGAAAGGACGAAACACCGAGAGCTCGTCAACATTCCAC GTTTTAGAGCTAGAAATAGCAAGTTAAAATAAGGC	chr9	113431190	+	AGAGCTCGTCAACATTCCAC
MUSK	sgMUSK_2	GGAAAGGACGAAACACCGTGTGGGATTCAGGAGCCCGC GTTTTAGAGCTAGAAATAGCAAGTTAAAATAAGGC	chr9	113496547	-	TGTGGGATTCAGGAGCCCGC
MUSK	sgMUSK_3	GGAAAGGACGAAACACCGGATGCTCAAAGAAGAAGCCT GTTTTAGAGCTAGAAATAGCAAGTTAAAATAAGGC	chr9	113550018	+	GATGCTCAAAGAAGAAGCCT
MUSK	sgMUSK_4	GGAAAGGACGAAACACCGGGAACTGAGAAACTTCCAAA GTTTTAGAGCTAGAAATAGCAAGTTAAAATAAGGC	chr9	113431242	+	GGAACTGAGAAACTTCCAAA
MUSK	sgMUSK_5	GGAAAGGACGAAACACCGGTCCAGGAAATCTCAGGCTG GTTTTAGAGCTAGAAATAGCAAGTTAAAATAAGGC	chr9	113445040	-	GTCCAGGAAATCTCAGGCTG
MYC	sgMYC_1	GGAAAGGACGAAACACCGAGGGTAGGGGAAGACCACCG GTTTTAGAGCTAGAAATAGCAAGTTAAAATAAGGC	chr8	128751083	-	AGGGTAGGGGAAGACCACCG
MYC	sgMYC_2	GGAAAGGACGAAACACCGGTATTTCTACTGCGACGAGG GTTTTAGAGCTAGAAATAGCAAGTTAAAATAAGGC	chr8	128750571	+	GTATTTCTACTGCGACGAGG
MYC	sgMYC_3	GGAAAGGACGAAACACCGAGGGCGAGCAGAGCCCGGAG GTTTTAGAGCTAGAAATAGCAAGTTAAAATAAGGC	chr8	128750706	-	AGGGCGAGCAGAGCCCGGAG
MYC	sgMYC_4	GGAAAGGACGAAACACCGGAAGGGTGTGACCGCAACGT GTTTTAGAGCTAGAAATAGCAAGTTAAAATAAGGC	chr8	128750729	-	GAAGGGTGTGACCGCAACGT
MYC	sgMYC_5	GGAAAGGACGAAACACCGCGGGGAGACAACGACGGCGG GTTTTAGAGCTAGAAATAGCAAGTTAAAATAAGGC	chr8	128750755	+	CGGGGAGACAACGACGGCGG
MYCL	sgMYCL_1	GGAAAGGACGAAACACCGGCTGGGAGTGCAGTCCGGGG GTTTTAGAGCTAGAAATAGCAAGTTAAAATAAGGC	chr1	40366705	+	GCTGGGAGTGCAGTCCGGGG
MYCL	sgMYCL_2	GGAAAGGACGAAACACCGGGAGACGAAGCGGAATCCCG GTTTTAGAGCTAGAAATAGCAAGTTAAAATAAGGC	chr1	40366880	-	GGAGACGAAGCGGAATCCCG
MYCL	sgMYCL_3	GGAAAGGACGAAACACCGGCAGTCACGGCGTATGATGG GTTTTAGAGCTAGAAATAGCAAGTTAAAATAAGGC	chr1	40366825	+	GCAGTCACGGCGTATGATGG
MYCL	sgMYCL_4	GGAAAGGACGAAACACCGAGGGTGCACCGGAGACGAAG GTTTTAGAGCTAGAAATAGCAAGTTAAAATAAGGC	chr1	40366890	-	AGGGTGCACCGGAGACGAAG
MYCL	sgMYCL_5	GGAAAGGACGAAACACCGGTGGAGCGGCTTCTCGGCCC GTTTTAGAGCTAGAAATAGCAAGTTAAAATAAGGC	chr1	40366803	-	GTGGAGCGGCTTCTCGGCCC
MYCN	sgMYCN_1	GGAAAGGACGAAACACCGGGGAAAGGGGAAGACCACGG GTTTTAGAGCTAGAAATAGCAAGTTAAAATAAGGC	chr2	16082755	-	GGGAAAGGGGAAGACCACGG
MYCN	sgMYCN_2	GGAAAGGACGAAACACCGGAGAAGCTGCAGCACGGCCG GTTTTAGAGCTAGAAATAGCAAGTTAAAATAAGGC	chr2	16082580	+	GAGAAGCTGCAGCACGGCCG
MYCN	sgMYCN_3	GGAAAGGACGAAACACCGGGACTGGGCGGTGGAACCGG GTTTTAGAGCTAGAAATAGCAAGTTAAAATAAGGC	chr2	16082614	-	GGACTGGGCGGTGGAACCGG
MYCN	sgMYCN_4	GGAAAGGACGAAACACCGCGAGTGCGTGGATCCCGCCG GTTTTAGAGCTAGAAATAGCAAGTTAAAATAAGGC	chr2	16082738	+	CGAGTGCGTGGATCCCGCCG
MYCN	sgMYCN_5	GGAAAGGACGAAACACCGGGGTATTGCCGCCCCAGCCG GTTTTAGAGCTAGAAATAGCAAGTTAAAATAAGGC	chr2	16082855	+	GGGTATTGCCGCCCCAGCCG
MYD88	sgMYD88_1	GGAAAGGACGAAACACCGAATGCGACCCGACCGCGCTG GTTTTAGAGCTAGAAATAGCAAGTTAAAATAAGGC	chr3	38180152	+	AATGCGACCCGACCGCGCTG
MYD88	sgMYD88_2	GGAAAGGACGAAACACCGGGAGGATGTGGAGGAGACCG GTTTTAGAGCTAGAAATAGCAAGTTAAAATAAGGC	chr3	38180229	-	GGAGGATGTGGAGGAGACCG
MYD88	sgMYD88_3	GGAAAGGACGAAACACCGGAGAGCAGCCAGGGGAAGGG GTTTTAGAGCTAGAAATAGCAAGTTAAAATAAGGC	chr3	38180247	-	GAGAGCAGCCAGGGGAAGGG
MYD88	sgMYD88_4	GGAAAGGACGAAACACCGGAACGTGCGGACACAGGTGG GTTTTAGAGCTAGAAATAGCAAGTTAAAATAAGGC	chr3	38180302	+	GAACGTGCGGACACAGGTGG
MYD88	sgMYD88_5	GGAAAGGACGAAACACCGAGACAACCACCACCATCCGG GTTTTAGAGCTAGAAATAGCAAGTTAAAATAAGGC	chr3	38182254	-	AGACAACCACCACCATCCGG
NANOG	sgNANOG_1	GGAAAGGACGAAACACCGGAGATGCCTCACACGGAGAC GTTTTAGAGCTAGAAATAGCAAGTTAAAATAAGGC	chr12	7942340	+	GAGATGCCTCACACGGAGAC
NANOG	sgNANOG_2	GGAAAGGACGAAACACCGGGTAGGAAGAGTAAAGGCTG GTTTTAGAGCTAGAAATAGCAAGTTAAAATAAGGC	chr12	7947298	-	GGTAGGAAGAGTAAAGGCTG
NANOG	sgNANOG_3	GGAAAGGACGAAACACCGCAGTCGGATGCTTCAAAGCA GTTTTAGAGCTAGAAATAGCAAGTTAAAATAAGGC	chr12	7942247	-	CAGTCGGATGCTTCAAAGCA
NANOG	sgNANOG_4	GGAAAGGACGAAACACCGGACACTCTTCTCTGCAGAAG GTTTTAGAGCTAGAAATAGCAAGTTAAAATAAGGC	chr12	7945627	-	GACACTCTTCTCTGCAGAAG
NANOG	sgNANOG_5	GGAAAGGACGAAACACCGGAATAGCAATGGTGTGACGC GTTTTAGAGCTAGAAATAGCAAGTTAAAATAAGGC	chr12	7947118	+	GAATAGCAATGGTGTGACGC
NCOA3	sgNCOA3_1	GGAAAGGACGAAACACCGAGTATTGCCAGAAGATGCCA GTTTTAGAGCTAGAAATAGCAAGTTAAAATAAGGC	chr20	46264650	-	AGTATTGCCAGAAGATGCCA
NCOA3	sgNCOA3_2	GGAAAGGACGAAACACCGGTAGAGGAGGAGACTCCAGA GTTTTAGAGCTAGAAATAGCAAGTTAAAATAAGGC	chr20	46265099	-	GTAGAGGAGGAGACTCCAGA
NCOA3	sgNCOA3_3	GGAAAGGACGAAACACCGGGCTTACCAAACTCAAAGGC GTTTTAGAGCTAGAAATAGCAAGTTAAAATAAGGC	chr20	46268374	+	GGCTTACCAAACTCAAAGGC
NCOA3	sgNCOA3_4	GGAAAGGACGAAACACCGAGGGCCTGGTGAAATCCCCA GTTTTAGAGCTAGAAATAGCAAGTTAAAATAAGGC	chr20	46268667	+	AGGGCCTGGTGAAATCCCCA
NCOA3	sgNCOA3_5	GGAAAGGACGAAACACCGGCAGCAACAGCAGCAAACCC GTTTTAGAGCTAGAAATAGCAAGTTAAAATAAGGC	chr20	46279887	+	GCAGCAACAGCAGCAAACCC
NEDD9	sgNEDD9_1	GGAAAGGACGAAACACCGGAGGAACTGGCCTTTCGCAA GTTTTAGAGCTAGAAATAGCAAGTTAAAATAAGGC	chr6	11213896	-	GAGGAACTGGCCTTTCGCAA
NEDD9	sgNEDD9_2	GGAAAGGACGAAACACCGGGCAGGCTGCTCGTGACTGG GTTTTAGAGCTAGAAATAGCAAGTTAAAATAAGGC	chr6	11213739	+	GGCAGGCTGCTCGTGACTGG
NEDD9	sgNEDD9_3	GGAAAGGACGAAACACCGGGTCTGCTGCATCAGTCCAG GTTTTAGAGCTAGAAATAGCAAGTTAAAATAAGGC	chr6	11213718	+	GGTCTGCTGCATCAGTCCAG
NEDD9	sgNEDD9_4	GGAAAGGACGAAACACCGCAATGTCCCAGAGTGTGCCG GTTTTAGAGCTAGAAATAGCAAGTTAAAATAAGGC	chr6	11213915	-	CAATGTCCCAGAGTGTGCCG
NEDD9	sgNEDD9_5	GGAAAGGACGAAACACCGCGTCATAGAGCAGAACACAG GTTTTAGAGCTAGAAATAGCAAGTTAAAATAAGGC	chr6	11213861	-	CGTCATAGAGCAGAACACAG
NFE2L2	sgNFE2L2_1	GGAAAGGACGAAACACCGCATACCGTCTAAATCAACAG GTTTTAGAGCTAGAAATAGCAAGTTAAAATAAGGC	chr2	178097174	+	CATACCGTCTAAATCAACAG
NFE2L2	sgNFE2L2_2	GGAAAGGACGAAACACCGTATTTGACTTCAGTCAGCGA GTTTTAGAGCTAGAAATAGCAAGTTAAAATAAGGC	chr2	178098919	-	TATTTGACTTCAGTCAGCGA
NFE2L2	sgNFE2L2_3	GGAAAGGACGAAACACCGGCGACGGAAAGAGTATGAGC GTTTTAGAGCTAGAAATAGCAAGTTAAAATAAGGC	chr2	178098903	-	GCGACGGAAAGAGTATGAGC
NFE2L2	sgNFE2L2_4	GGAAAGGACGAAACACCGCACATCCAGTCAGAAACCAG GTTTTAGAGCTAGAAATAGCAAGTTAAAATAAGGC	chr2	178098755	-	CACATCCAGTCAGAAACCAG
NFE2L2	sgNFE2L2_5	GGAAAGGACGAAACACCGGGAGTAGTTGGCAGATCCAC GTTTTAGAGCTAGAAATAGCAAGTTAAAATAAGGC	chr2	178098736	+	GGAGTAGTTGGCAGATCCAC
NFE2L3	sgNFE2L3_1	GGAAAGGACGAAACACCGCGATGAAGCACCTGAAGCGG GTTTTAGAGCTAGAAATAGCAAGTTAAAATAAGGC	chr7	26192117	+	CGATGAAGCACCTGAAGCGG
NFE2L3	sgNFE2L3_2	GGAAAGGACGAAACACCGGCCCCGCCAAGCTCAGCAGG GTTTTAGAGCTAGAAATAGCAAGTTAAAATAAGGC	chr7	26192175	-	GCCCCGCCAAGCTCAGCAGG
NFE2L3	sgNFE2L3_3	GGAAAGGACGAAACACCGGAAGGGGCTGAGCGCGTAGG GTTTTAGAGCTAGAAATAGCAAGTTAAAATAAGGC	chr7	26192285	-	GAAGGGGCTGAGCGCGTAGG
NFE2L3	sgNFE2L3_4	GGAAAGGACGAAACACCGCAGCTCGTCCTGCAGCAGGG GTTTTAGAGCTAGAAATAGCAAGTTAAAATAAGGC	chr7	26192237	-	CAGCTCGTCCTGCAGCAGGG
NFE2L3	sgNFE2L3_5	GGAAAGGACGAAACACCGAAGCGGTGGTGGTCGGCCGG GTTTTAGAGCTAGAAATAGCAAGTTAAAATAAGGC	chr7	26192131	+	AAGCGGTGGTGGTCGGCCGG
NFKB1	sgNFKB1_1	GGAAAGGACGAAACACCGCCAGGTAGTCCACCATGGGA GTTTTAGAGCTAGAAATAGCAAGTTAAAATAAGGC	chr4	103459051	-	CCAGGTAGTCCACCATGGGA
NFKB1	sgNFKB1_2	GGAAAGGACGAAACACCGTGGATGTGTGACTGGAGGGG GTTTTAGAGCTAGAAATAGCAAGTTAAAATAAGGC	chr4	103501741	+	TGGATGTGTGACTGGAGGGG
NFKB1	sgNFKB1_3	GGAAAGGACGAAACACCGGAAAATGGTGGAGTCTGGGA GTTTTAGAGCTAGAAATAGCAAGTTAAAATAAGGC	chr4	103504055	+	GAAAATGGTGGAGTCTGGGA
NFKB1	sgNFKB1_4	GGAAAGGACGAAACACCGAGTGGTGCTGGAGCTGGAGG GTTTTAGAGCTAGAAATAGCAAGTTAAAATAAGGC	chr4	103514650	+	AGTGGTGCTGGAGCTGGAGG
NFKB1	sgNFKB1_5	GGAAAGGACGAAACACCGGGCATGTTTGGTAGTGGCGG GTTTTAGAGCTAGAAATAGCAAGTTAAAATAAGGC	chr4	103514674	+	GGCATGTTTGGTAGTGGCGG
NFKB2	sgNFKB2_1	GGAAAGGACGAAACACCGAAGAGGTGCAGCGGAAGCGG GTTTTAGAGCTAGAAATAGCAAGTTAAAATAAGGC	chr10	104158502	+	AAGAGGTGCAGCGGAAGCGG
NFKB2	sgNFKB2_2	GGAAAGGACGAAACACCGGGGAGGAGGGGAAGAAACCG GTTTTAGAGCTAGAAATAGCAAGTTAAAATAAGGC	chr10	104159055	-	GGGAGGAGGGGAAGAAACCG
NFKB2	sgNFKB2_3	GGAAAGGACGAAACACCGGACCAGCCTTCAGAAGGAGG GTTTTAGAGCTAGAAATAGCAAGTTAAAATAAGGC	chr10	104160790	-	GACCAGCCTTCAGAAGGAGG
NFKB2	sgNFKB2_4	GGAAAGGACGAAACACCGGGGACCAGCCAAGATCGAGG GTTTTAGAGCTAGAAATAGCAAGTTAAAATAAGGC	chr10	104156675	+	GGGACCAGCCAAGATCGAGG
NFKB2	sgNFKB2_5	GGAAAGGACGAAACACCGGGTGGCTCCCACATGGGTGG GTTTTAGAGCTAGAAATAGCAAGTTAAAATAAGGC	chr10	104158558	+	GGTGGCTCCCACATGGGTGG
NKX2-1	sgNKX2-1_1	GGAAAGGACGAAACACCGAAAGTGGGCATGGAGGGCGG GTTTTAGAGCTAGAAATAGCAAGTTAAAATAAGGC	chr14	36988468	-	AAAGTGGGCATGGAGGGCGG
NKX2-1	sgNKX2-1_2	GGAAAGGACGAAACACCGGGCGTACAGGCAGGGCCAGG GTTTTAGAGCTAGAAATAGCAAGTTAAAATAAGGC	chr14	36988427	-	GGCGTACAGGCAGGGCCAGG
NKX2-1	sgNKX2-1_3	GGAAAGGACGAAACACCGGGCCATGCAGCAGCACGCCG GTTTTAGAGCTAGAAATAGCAAGTTAAAATAAGGC	chr14	36988391	-	GGCCATGCAGCAGCACGCCG
NKX2-1	sgNKX2-1_4	GGAAAGGACGAAACACCGGGAGGAAAGCTACAAGAAAG GTTTTAGAGCTAGAAATAGCAAGTTAAAATAAGGC	chr14	36988484	-	GGAGGAAAGCTACAAGAAAG
NKX2-1	sgNKX2-1_5	GGAAAGGACGAAACACCGCCAGGCGGCACCGCCAACAG GTTTTAGAGCTAGAAATAGCAAGTTAAAATAAGGC	chr14	36988412	-	CCAGGCGGCACCGCCAACAG
NOTCH1	sgNOTCH1_1	GGAAAGGACGAAACACCGGGCACTTGCAGATGAACCCG GTTTTAGAGCTAGAAATAGCAAGTTAAAATAAGGC	chr9	139400984	+	GGCACTTGCAGATGAACCCG
NOTCH1	sgNOTCH1_2	GGAAAGGACGAAACACCGGCAACCCCTGCTACAACCAG GTTTTAGAGCTAGAAATAGCAAGTTAAAATAAGGC	chr9	139400148	-	GCAACCCCTGCTACAACCAG
NOTCH1	sgNOTCH1_3	GGAAAGGACGAAACACCGGGTGAGACCTGCCTGAATGG GTTTTAGAGCTAGAAATAGCAAGTTAAAATAAGGC	chr9	139438515	-	GGTGAGACCTGCCTGAATGG
NOTCH1	sgNOTCH1_4	GGAAAGGACGAAACACCGTGAAGCGGCCAATGGCACGG GTTTTAGAGCTAGAAATAGCAAGTTAAAATAAGGC	chr9	139438486	-	TGAAGCGGCCAATGGCACGG
NOTCH1	sgNOTCH1_5	GGAAAGGACGAAACACCGACATCTGCCAACAGCTGTGG GTTTTAGAGCTAGAAATAGCAAGTTAAAATAAGGC	chr9	139418426	-	ACATCTGCCAACAGCTGTGG
NOTCH2	sgNOTCH2_1	GGAAAGGACGAAACACCGGGGGACTGGGGCAGAAGCAG GTTTTAGAGCTAGAAATAGCAAGTTAAAATAAGGC	chr1	120468325	+	GGGGACTGGGGCAGAAGCAG
NOTCH2	sgNOTCH2_2	GGAAAGGACGAAACACCGGTGCCGTGTAGAGTTCACAG GTTTTAGAGCTAGAAATAGCAAGTTAAAATAAGGC	chr1	120468190	+	GTGCCGTGTAGAGTTCACAG
NOTCH2	sgNOTCH2_3	GGAAAGGACGAAACACCGGGAGGGGTGAGAGCCAGCGA GTTTTAGAGCTAGAAATAGCAAGTTAAAATAAGGC	chr1	120462902	+	GGAGGGGTGAGAGCCAGCGA
NOTCH2	sgNOTCH2_4	GGAAAGGACGAAACACCGGCCTGGAGTACAGGAGGCGA GTTTTAGAGCTAGAAATAGCAAGTTAAAATAAGGC	chr1	120512192	+	GCCTGGAGTACAGGAGGCGA
NOTCH2	sgNOTCH2_5	GGAAAGGACGAAACACCGCACAGGGCACAAGCAAGAGA GTTTTAGAGCTAGAAATAGCAAGTTAAAATAAGGC	chr1	120483316	+	CACAGGGCACAAGCAAGAGA
NOTCH3	sgNOTCH3_1	GGAAAGGACGAAACACCGGGTGGGACATGCAGCAGCGA GTTTTAGAGCTAGAAATAGCAAGTTAAAATAAGGC	chr19	15296109	-	GGTGGGACATGCAGCAGCGA
NOTCH3	sgNOTCH3_2	GGAAAGGACGAAACACCGGTGGCGGCGACATCGGGCGA GTTTTAGAGCTAGAAATAGCAAGTTAAAATAAGGC	chr19	15311662	+	GTGGCGGCGACATCGGGCGA
NOTCH3	sgNOTCH3_3	GGAAAGGACGAAACACCGGCAGACACCACGGCCAGCAC GTTTTAGAGCTAGAAATAGCAAGTTAAAATAAGGC	chr19	15303249	+	GCAGACACCACGGCCAGCAC
NOTCH3	sgNOTCH3_4	GGAAAGGACGAAACACCGGCACCGGCATGAGAATCGGG GTTTTAGAGCTAGAAATAGCAAGTTAAAATAAGGC	chr19	15303204	+	GCACCGGCATGAGAATCGGG
NOTCH3	sgNOTCH3_5	GGAAAGGACGAAACACCGCATCGGGCCCCACTGAGCAG GTTTTAGAGCTAGAAATAGCAAGTTAAAATAAGGC	chr19	15303032	+	CATCGGGCCCCACTGAGCAG
NOTCH4	sgNOTCH4_1	GGAAAGGACGAAACACCGGCAGTGGCAGATGAAACCCA GTTTTAGAGCTAGAAATAGCAAGTTAAAATAAGGC	chr6	32171553	+	GCAGTGGCAGATGAAACCCA
NOTCH4	sgNOTCH4_2	GGAAAGGACGAAACACCGGATGTGCTCAGGCCCTGAGG GTTTTAGAGCTAGAAATAGCAAGTTAAAATAAGGC	chr6	32166446	-	GATGTGCTCAGGCCCTGAGG
NOTCH4	sgNOTCH4_3	GGAAAGGACGAAACACCGGAAGCTGGGTGTCAATGGAG GTTTTAGAGCTAGAAATAGCAAGTTAAAATAAGGC	chr6	32190436	+	GAAGCTGGGTGTCAATGGAG
NOTCH4	sgNOTCH4_4	GGAAAGGACGAAACACCGGCATGGCCCTCGAAGCCCGG GTTTTAGAGCTAGAAATAGCAAGTTAAAATAAGGC	chr6	32188985	+	GCATGGCCCTCGAAGCCCGG
NOTCH4	sgNOTCH4_5	GGAAAGGACGAAACACCGGAGGCACTGGAAGGAGCCCA GTTTTAGAGCTAGAAATAGCAAGTTAAAATAAGGC	chr6	32188891	+	GAGGCACTGGAAGGAGCCCA
NRAS	sgNRAS_1	GGAAAGGACGAAACACCGAATGACTGAGTACAAACTGG GTTTTAGAGCTAGAAATAGCAAGTTAAAATAAGGC	chr1	115258763	-	AATGACTGAGTACAAACTGG
NRAS	sgNRAS_2	GGAAAGGACGAAACACCGACTGGGCCTCACCTCTATGG GTTTTAGAGCTAGAAATAGCAAGTTAAAATAAGGC	chr1	115258659	+	ACTGGGCCTCACCTCTATGG
NRAS	sgNRAS_3	GGAAAGGACGAAACACCGAATGCTCCTAGTACCTGTAG GTTTTAGAGCTAGAAATAGCAAGTTAAAATAAGGC	chr1	115256407	+	AATGCTCCTAGTACCTGTAG
NRAS	sgNRAS_4	GGAAAGGACGAAACACCGAAACTGGTGGTGGTTGGAGC GTTTTAGAGCTAGAAATAGCAAGTTAAAATAAGGC	chr1	115258750	-	AAACTGGTGGTGGTTGGAGC
NRAS	sgNRAS_5	GGAAAGGACGAAACACCGCAATACATGAGGACAGGCGA GTTTTAGAGCTAGAAATAGCAAGTTAAAATAAGGC	chr1	115256484	-	CAATACATGAGGACAGGCGA
NSD1	sgNSD1_1	GGAAAGGACGAAACACCGAAAATGCAGGGTGAACGCGG GTTTTAGAGCTAGAAATAGCAAGTTAAAATAAGGC	chr5	176675272	+	AAAATGCAGGGTGAACGCGG
NSD1	sgNSD1_2	GGAAAGGACGAAACACCGAAGCACATAAAGATGAACGG GTTTTAGAGCTAGAAATAGCAAGTTAAAATAAGGC	chr5	176636956	+	AAGCACATAAAGATGAACGG
NSD1	sgNSD1_3	GGAAAGGACGAAACACCGGAGAACTCGTTAATAAAGGG GTTTTAGAGCTAGAAATAGCAAGTTAAAATAAGGC	chr5	176637690	+	GAGAACTCGTTAATAAAGGG
NSD1	sgNSD1_4	GGAAAGGACGAAACACCGGCACTCCTCATTTATAACTG GTTTTAGAGCTAGAAATAGCAAGTTAAAATAAGGC	chr5	176637811	-	GCACTCCTCATTTATAACTG
NSD1	sgNSD1_5	GGAAAGGACGAAACACCGAAGTGACATAGAAACAGCAG GTTTTAGAGCTAGAAATAGCAAGTTAAAATAAGGC	chr5	176637947	+	AAGTGACATAGAAACAGCAG
PAF1	sgPAF1_1	GGAAAGGACGAAACACCGGACAGAAGAGAAAGAAGCTG GTTTTAGAGCTAGAAATAGCAAGTTAAAATAAGGC	chr19	39877131	-	GACAGAAGAGAAAGAAGCTG
PAF1	sgPAF1_2	GGAAAGGACGAAACACCGCAAACCCCGAGTCACACCGG GTTTTAGAGCTAGAAATAGCAAGTTAAAATAAGGC	chr19	39879619	-	CAAACCCCGAGTCACACCGG
PAF1	sgPAF1_3	GGAAAGGACGAAACACCGGAAACGAAAGCGGGACCAGG GTTTTAGAGCTAGAAATAGCAAGTTAAAATAAGGC	chr19	39879231	-	GAAACGAAAGCGGGACCAGG
PAF1	sgPAF1_4	GGAAAGGACGAAACACCGGTGAAGAACAAAGCTAGCAA GTTTTAGAGCTAGAAATAGCAAGTTAAAATAAGGC	chr19	39879051	-	GTGAAGAACAAAGCTAGCAA
PAF1	sgPAF1_5	GGAAAGGACGAAACACCGGGGTCCGCCTTAGTAAGCGC GTTTTAGAGCTAGAAATAGCAAGTTAAAATAAGGC	chr19	39877421	-	GGGTCCGCCTTAGTAAGCGC
PAK1	sgPAK1_1	GGAAAGGACGAAACACCGGATGCTGGAACCCTAAACCA GTTTTAGAGCTAGAAATAGCAAGTTAAAATAAGGC	chr11	77103459	-	GATGCTGGAACCCTAAACCA
PAK1	sgPAK1_2	GGAAAGGACGAAACACCGAACACATCCAGAACAGCCTG GTTTTAGAGCTAGAAATAGCAAGTTAAAATAAGGC	chr11	77090342	+	AACACATCCAGAACAGCCTG
PAK1	sgPAK1_3	GGAAAGGACGAAACACCGGGTTTGAGAAGATTGGACAA GTTTTAGAGCTAGAAATAGCAAGTTAAAATAAGGC	chr11	77064583	-	GGTTTGAGAAGATTGGACAA
PAK1	sgPAK1_4	GGAAAGGACGAAACACCGGCTGGTATTTCTCATCGGAG GTTTTAGAGCTAGAAATAGCAAGTTAAAATAAGGC	chr11	77103503	+	GCTGGTATTTCTCATCGGAG
PAK1	sgPAK1_5	GGAAAGGACGAAACACCGGATGTAGCCACGTCCCGAGT GTTTTAGAGCTAGAAATAGCAAGTTAAAATAAGGC	chr11	77066826	+	GATGTAGCCACGTCCCGAGT
PARP10	sgPARP10_1	GGAAAGGACGAAACACCGGGAGGGCCTAGACCTAGACG GTTTTAGAGCTAGAAATAGCAAGTTAAAATAAGGC	chr8	145057932	-	GGAGGGCCTAGACCTAGACG
PARP10	sgPARP10_2	GGAAAGGACGAAACACCGGCAGGGCAACACTCACACCA GTTTTAGAGCTAGAAATAGCAAGTTAAAATAAGGC	chr8	145057464	+	GCAGGGCAACACTCACACCA
PARP10	sgPARP10_3	GGAAAGGACGAAACACCGGCGTCTGGCAGAGAACACCG GTTTTAGAGCTAGAAATAGCAAGTTAAAATAAGGC	chr8	145057174	-	GCGTCTGGCAGAGAACACCG
PARP10	sgPARP10_4	GGAAAGGACGAAACACCGGAACACCGGGGAGTTCCAGG GTTTTAGAGCTAGAAATAGCAAGTTAAAATAAGGC	chr8	145057162	-	GAACACCGGGGAGTTCCAGG
PARP10	sgPARP10_5	GGAAAGGACGAAACACCGGGACATGCTGCTCCAAGCGC GTTTTAGAGCTAGAAATAGCAAGTTAAAATAAGGC	chr8	145059997	+	GGACATGCTGCTCCAAGCGC
PAX8	sgPAX8_1	GGAAAGGACGAAACACCGGGGGAGTTACAGCTGAGCTG GTTTTAGAGCTAGAAATAGCAAGTTAAAATAAGGC	chr2	113999684	+	GGGGAGTTACAGCTGAGCTG
PAX8	sgPAX8_2	GGAAAGGACGAAACACCGGACTCACAGAGCAGCAGCAG GTTTTAGAGCTAGAAATAGCAAGTTAAAATAAGGC	chr2	113999255	-	GACTCACAGAGCAGCAGCAG
PAX8	sgPAX8_3	GGAAAGGACGAAACACCGTGAGCGGCAGCACTACCCAG GTTTTAGAGCTAGAAATAGCAAGTTAAAATAAGGC	chr2	113999166	-	TGAGCGGCAGCACTACCCAG
PAX8	sgPAX8_4	GGAAAGGACGAAACACCGGGAGGGCTGAACCAGCTGGG GTTTTAGAGCTAGAAATAGCAAGTTAAAATAAGGC	chr2	114004472	-	GGAGGGCTGAACCAGCTGGG
PAX8	sgPAX8_5	GGAAAGGACGAAACACCGTGGCGGACCACTTCCGGCAG GTTTTAGAGCTAGAAATAGCAAGTTAAAATAAGGC	chr2	114004427	+	TGGCGGACCACTTCCGGCAG
PCBP1	sgPCBP1_1	GGAAAGGACGAAACACCGCGCGCGGATCAACATCTCGG GTTTTAGAGCTAGAAATAGCAAGTTAAAATAAGGC	chr2	70315007	+	CGCGCGGATCAACATCTCGG
PCBP1	sgPCBP1_2	GGAAAGGACGAAACACCGGATGCCGGTGTGACTGAAAG GTTTTAGAGCTAGAAATAGCAAGTTAAAATAAGGC	chr2	70314879	+	GATGCCGGTGTGACTGAAAG
PCBP1	sgPCBP1_3	GGAAAGGACGAAACACCGGAAAGCCTTAAAGATGGCAT GTTTTAGAGCTAGAAATAGCAAGTTAAAATAAGGC	chr2	70315072	-	GAAAGCCTTAAAGATGGCAT
PCBP1	sgPCBP1_4	GGAAAGGACGAAACACCGTATGATCATCGACAAGCTGG GTTTTAGAGCTAGAAATAGCAAGTTAAAATAAGGC	chr2	70315094	+	TATGATCATCGACAAGCTGG
PCBP1	sgPCBP1_5	GGAAAGGACGAAACACCGAGACTGCGGCACGCCAGCGA GTTTTAGAGCTAGAAATAGCAAGTTAAAATAAGGC	chr2	70315318	-	AGACTGCGGCACGCCAGCGA
PCK1	sgPCK1_1	GGAAAGGACGAAACACCGGAGGGCACCCCACAGAATGG GTTTTAGAGCTAGAAATAGCAAGTTAAAATAAGGC	chr20	56137924	-	GAGGGCACCCCACAGAATGG
PCK1	sgPCK1_2	GGAAAGGACGAAACACCGAATGTGGCCGAGACCAGCGA GTTTTAGAGCTAGAAATAGCAAGTTAAAATAAGGC	chr20	56139338	+	AATGTGGCCGAGACCAGCGA
PCK1	sgPCK1_3	GGAAAGGACGAAACACCGAAAGATCGGCATCGAGCTGA GTTTTAGAGCTAGAAATAGCAAGTTAAAATAAGGC	chr20	56137807	+	AAAGATCGGCATCGAGCTGA
PCK1	sgPCK1_4	GGAAAGGACGAAACACCGGTCCTGGAAGCAGTGGGCGA GTTTTAGAGCTAGAAATAGCAAGTTAAAATAAGGC	chr20	56137883	+	GTCCTGGAAGCAGTGGGCGA
PCK1	sgPCK1_5	GGAAAGGACGAAACACCGGAGATCATCTCCTTTGGCAG GTTTTAGAGCTAGAAATAGCAAGTTAAAATAAGGC	chr20	56138152	+	GAGATCATCTCCTTTGGCAG
PCK2	sgPCK2_1	GGAAAGGACGAAACACCGCAGGGGAGCCAGTGAGCCAG GTTTTAGAGCTAGAAATAGCAAGTTAAAATAAGGC	chr14	24568255	+	CAGGGGAGCCAGTGAGCCAG
PCK2	sgPCK2_2	GGAAAGGACGAAACACCGGAGATCATCTCCTTCGGCAG GTTTTAGAGCTAGAAATAGCAAGTTAAAATAAGGC	chr14	24568326	+	GAGATCATCTCCTTCGGCAG
PCK2	sgPCK2_3	GGAAAGGACGAAACACCGAATGTGGCTGAGACCAGTGA GTTTTAGAGCTAGAAATAGCAAGTTAAAATAAGGC	chr14	24569317	+	AATGTGGCTGAGACCAGTGA
PCK2	sgPCK2_4	GGAAAGGACGAAACACCGGAGGTCACAGTAACACCAGG GTTTTAGAGCTAGAAATAGCAAGTTAAAATAAGGC	chr14	24569377	-	GAGGTCACAGTAACACCAGG
PCK2	sgPCK2_5	GGAAAGGACGAAACACCGGAGGGCATCCACATCTGTGA GTTTTAGAGCTAGAAATAGCAAGTTAAAATAAGGC	chr14	24566243	+	GAGGGCATCCACATCTGTGA
PDGFRA	sgPDGFRA_1	GGAAAGGACGAAACACCGAGGGTAATGAAAGCTGGCAG GTTTTAGAGCTAGAAATAGCAAGTTAAAATAAGGC	chr4	55127278	-	AGGGTAATGAAAGCTGGCAG
PDGFRA	sgPDGFRA_2	GGAAAGGACGAAACACCGGGATTATTTAGTCATCGTGG GTTTTAGAGCTAGAAATAGCAAGTTAAAATAAGGC	chr4	55129868	+	GGATTATTTAGTCATCGTGG
PDGFRA	sgPDGFRA_3	GGAAAGGACGAAACACCGGAGGCCACGGTGAAAGACAG GTTTTAGAGCTAGAAATAGCAAGTTAAAATAAGGC	chr4	55133531	+	GAGGCCACGGTGAAAGACAG
PDGFRA	sgPDGFRA_4	GGAAAGGACGAAACACCGGAACCGAGAGCTGAAGCTGG GTTTTAGAGCTAGAAATAGCAAGTTAAAATAAGGC	chr4	55139869	+	GAACCGAGAGCTGAAGCTGG
PDGFRA	sgPDGFRA_5	GGAAAGGACGAAACACCGCCTGCGTTCTGAACTCACGG GTTTTAGAGCTAGAAATAGCAAGTTAAAATAAGGC	chr4	55140699	+	CCTGCGTTCTGAACTCACGG
PDGFRB	sgPDGFRB_1	GGAAAGGACGAAACACCGGAGACATTGAGGACAAGCTC GTTTTAGAGCTAGAAATAGCAAGTTAAAATAAGGC	chr5	149515342	+	GAGACATTGAGGACAAGCTC
PDGFRB	sgPDGFRB_2	GGAAAGGACGAAACACCGAAAGGCCATCAACATCACCG GTTTTAGAGCTAGAAATAGCAAGTTAAAATAAGGC	chr5	149513155	-	AAAGGCCATCAACATCACCG
PDGFRB	sgPDGFRB_3	GGAAAGGACGAAACACCGAACCACAGGACAGTGGGCGG GTTTTAGAGCTAGAAATAGCAAGTTAAAATAAGGC	chr5	149512388	+	AACCACAGGACAGTGGGCGG
PDGFRB	sgPDGFRB_4	GGAAAGGACGAAACACCGAGTGAGAGCCACCCTGACAG GTTTTAGAGCTAGAAATAGCAAGTTAAAATAAGGC	chr5	149510183	-	AGTGAGAGCCACCCTGACAG
PDGFRB	sgPDGFRB_5	GGAAAGGACGAAACACCGGGAGGAGCAGGAGTTTGAGG GTTTTAGAGCTAGAAATAGCAAGTTAAAATAAGGC	chr5	149509428	-	GGAGGAGCAGGAGTTTGAGG
PDK1	sgPDK1_1	GGAAAGGACGAAACACCGGAAGCTGCGGCTGAAGCCGG GTTTTAGAGCTAGAAATAGCAAGTTAAAATAAGGC	chr2	173420943	-	GAAGCTGCGGCTGAAGCCGG
PDK1	sgPDK1_2	GGAAAGGACGAAACACCGTAGATGAGTGACCGAGGAGG GTTTTAGAGCTAGAAATAGCAAGTTAAAATAAGGC	chr2	173451003	+	TAGATGAGTGACCGAGGAGG
PDK1	sgPDK1_3	GGAAAGGACGAAACACCGGCGCGGGAGGTCTCAACACG GTTTTAGAGCTAGAAATAGCAAGTTAAAATAAGGC	chr2	173451087	-	GCGCGGGAGGTCTCAACACG
PDK1	sgPDK1_4	GGAAAGGACGAAACACCGGACTCGGCATGAGGCTGGCG GTTTTAGAGCTAGAAATAGCAAGTTAAAATAAGGC	chr2	173420871	+	GACTCGGCATGAGGCTGGCG
PDK1	sgPDK1_5	GGAAAGGACGAAACACCGATACAAGGAGAGCTTTGGGG GTTTTAGAGCTAGAAATAGCAAGTTAAAATAAGGC	chr2	173429306	+	ATACAAGGAGAGCTTTGGGG
PDK3	sgPDK3_1	GGAAAGGACGAAACACCGGAACCAATCCCACTGAAGGG GTTTTAGAGCTAGAAATAGCAAGTTAAAATAAGGC	chrX	24512974	-	GAACCAATCCCACTGAAGGG
PDK3	sgPDK3_2	GGAAAGGACGAAACACCGTGTTTGATGGAGAGCGGCGA GTTTTAGAGCTAGAAATAGCAAGTTAAAATAAGGC	chrX	24483645	-	TGTTTGATGGAGAGCGGCGA
PDK3	sgPDK3_3	GGAAAGGACGAAACACCGCATGCGGAAAGAGATGCGGT GTTTTAGAGCTAGAAATAGCAAGTTAAAATAAGGC	chrX	24521593	-	CATGCGGAAAGAGATGCGGT
PDK3	sgPDK3_4	GGAAAGGACGAAACACCGCAGATCAGTGACCTAGGTGG GTTTTAGAGCTAGAAATAGCAAGTTAAAATAAGGC	chrX	24546190	+	CAGATCAGTGACCTAGGTGG
PDK3	sgPDK3_5	GGAAAGGACGAAACACCGGCAATCCCAGCAGTGAACCC GTTTTAGAGCTAGAAATAGCAAGTTAAAATAAGGC	chrX	24552137	+	GCAATCCCAGCAGTGAACCC
PFKFB3	sgPFKFB3_1	GGAAAGGACGAAACACCGGCTGGCTGGTCCACACGCGC GTTTTAGAGCTAGAAATAGCAAGTTAAAATAAGGC	chr10	6263394	-	GCTGGCTGGTCCACACGCGC
PFKFB3	sgPFKFB3_2	GGAAAGGACGAAACACCGGAGCACCATCCAGACGGCCG GTTTTAGAGCTAGAAATAGCAAGTTAAAATAAGGC	chr10	6263418	+	GAGCACCATCCAGACGGCCG
PFKFB3	sgPFKFB3_3	GGAAAGGACGAAACACCGGGCGCTCAATGAGATCGACG GTTTTAGAGCTAGAAATAGCAAGTTAAAATAAGGC	chr10	6263469	+	GGCGCTCAATGAGATCGACG
PFKFB3	sgPFKFB3_4	GGAAAGGACGAAACACCGGATCAGGGACACCTACCCTG GTTTTAGAGCTAGAAATAGCAAGTTAAAATAAGGC	chr10	6263633	+	GATCAGGGACACCTACCCTG
PFKFB3	sgPFKFB3_5	GGAAAGGACGAAACACCGTTACCGCTACCCCACCGGGG GTTTTAGAGCTAGAAATAGCAAGTTAAAATAAGGC	chr10	6263687	+	TTACCGCTACCCCACCGGGG
PGAM1	sgPGAM1_1	GGAAAGGACGAAACACCGTCTTTATTGCTTAGGATCGC GTTTTAGAGCTAGAAATAGCAAGTTAAAATAAGGC	chr10	99190698	+	TCTTTATTGCTTAGGATCGC
PGAM1	sgPGAM1_2	GGAAAGGACGAAACACCGGTTTTCAGGTCTCTCTGAAG GTTTTAGAGCTAGAAATAGCAAGTTAAAATAAGGC	chr10	99192104	+	GTTTTCAGGTCTCTCTGAAG
PGAM1	sgPGAM1_3	GGAAAGGACGAAACACCGAGAGACGGTGCGCAAAGCCA GTTTTAGAGCTAGAAATAGCAAGTTAAAATAAGGC	chr10	99192224	+	AGAGACGGTGCGCAAAGCCA
PGAM1	sgPGAM1_4	GGAAAGGACGAAACACCGAACCTGGAGAACCGCTTCAG GTTTTAGAGCTAGAAATAGCAAGTTAAAATAAGGC	chr10	99186113	+	AACCTGGAGAACCGCTTCAG
PGAM1	sgPGAM1_5	GGAAAGGACGAAACACCGATCCTTCAGACTCTCACAGG GTTTTAGAGCTAGAAATAGCAAGTTAAAATAAGGC	chr10	99190752	-	ATCCTTCAGACTCTCACAGG
PGAM2	sgPGAM2_1	GGAAAGGACGAAACACCGCGTGCCGGACCATCACGAGG GTTTTAGAGCTAGAAATAGCAAGTTAAAATAAGGC	chr7	44105095	+	CGTGCCGGACCATCACGAGG
PGAM2	sgPGAM2_2	GGAAAGGACGAAACACCGAACGGCCGCCAAGCACGGGG GTTTTAGAGCTAGAAATAGCAAGTTAAAATAAGGC	chr7	44104804	-	AACGGCCGCCAAGCACGGGG
PGAM2	sgPGAM2_3	GGAAAGGACGAAACACCGGGTGCTTGACAATGCCCCGC GTTTTAGAGCTAGAAATAGCAAGTTAAAATAAGGC	chr7	44104437	+	GGTGCTTGACAATGCCCCGC
PGAM2	sgPGAM2_4	GGAAAGGACGAAACACCGATGCAGAGCTGAGTGAAAAG GTTTTAGAGCTAGAAATAGCAAGTTAAAATAAGGC	chr7	44105030	-	ATGCAGAGCTGAGTGAAAAG
PGAM2	sgPGAM2_5	GGAAAGGACGAAACACCGGAGTGAAAAGGGGACCGAGG GTTTTAGAGCTAGAAATAGCAAGTTAAAATAAGGC	chr7	44105020	-	GAGTGAAAAGGGGACCGAGG
PGD	sgPGD_1	GGAAAGGACGAAACACCGGTGCTCAGGACTCCTGGCGG GTTTTAGAGCTAGAAATAGCAAGTTAAAATAAGGC	chr1	10479466	+	GTGCTCAGGACTCCTGGCGG
PGD	sgPGD_2	GGAAAGGACGAAACACCGCCAAGCTGAAGAAGCCCCGG GTTTTAGAGCTAGAAATAGCAAGTTAAAATAAGGC	chr1	10460553	+	CCAAGCTGAAGAAGCCCCGG
PGD	sgPGD_3	GGAAAGGACGAAACACCGGGTGACATCATCATTGACGG GTTTTAGAGCTAGAAATAGCAAGTTAAAATAAGGC	chr1	10463146	+	GGTGACATCATCATTGACGG
PGD	sgPGD_4	GGAAAGGACGAAACACCGGGGTACGCCGTATTCCAGGG GTTTTAGAGCTAGAAATAGCAAGTTAAAATAAGGC	chr1	10473276	-	GGGTACGCCGTATTCCAGGG
PGD	sgPGD_5	GGAAAGGACGAAACACCGGCGGCGGGCAGTCAGCACTG GTTTTAGAGCTAGAAATAGCAAGTTAAAATAAGGC	chr1	10479482	+	GCGGCGGGCAGTCAGCACTG
PGK1	sgPGK1_1	GGAAAGGACGAAACACCGTAAGGTGCTCAACAACATGG GTTTTAGAGCTAGAAATAGCAAGTTAAAATAAGGC	chrX	77378425	+	TAAGGTGCTCAACAACATGG
PGK1	sgPGK1_2	GGAAAGGACGAAACACCGGCATGGGCACACCATCAGGC GTTTTAGAGCTAGAAATAGCAAGTTAAAATAAGGC	chrX	77369322	-	GCATGGGCACACCATCAGGC
PGK1	sgPGK1_3	GGAAAGGACGAAACACCGGGAGCTGAACTACTTTGCAA GTTTTAGAGCTAGAAATAGCAAGTTAAAATAAGGC	chrX	77373602	+	GGAGCTGAACTACTTTGCAA
PGK1	sgPGK1_4	GGAAAGGACGAAACACCGAGAGTTCTTCATACCCGCCC GTTTTAGAGCTAGAAATAGCAAGTTAAAATAAGGC	chrX	77373662	-	AGAGTTCTTCATACCCGCCC
PGK1	sgPGK1_5	GGAAAGGACGAAACACCGGCTTTCTAACAAGCTGACGC GTTTTAGAGCTAGAAATAGCAAGTTAAAATAAGGC	chrX	77359843	+	GCTTTCTAACAAGCTGACGC
PGK2	sgPGK2_1	GGAAAGGACGAAACACCGGCAGTACTTGATGCTTGGGA GTTTTAGAGCTAGAAATAGCAAGTTAAAATAAGGC	chr6	49754751	+	GCAGTACTTGATGCTTGGGA
PGK2	sgPGK2_2	GGAAAGGACGAAACACCGAGGATGACTGAACCAGGAGC GTTTTAGAGCTAGAAATAGCAAGTTAAAATAAGGC	chr6	49754548	+	AGGATGACTGAACCAGGAGC
PGK2	sgPGK2_3	GGAAAGGACGAAACACCGGGGCAGATTCACTCCCACCA GTTTTAGAGCTAGAAATAGCAAGTTAAAATAAGGC	chr6	49754355	+	GGGCAGATTCACTCCCACCA
PGK2	sgPGK2_4	GGAAAGGACGAAACACCGGGGCTGCATCACTGTTATAG GTTTTAGAGCTAGAAATAGCAAGTTAAAATAAGGC	chr6	49753787	-	GGGCTGCATCACTGTTATAG
PGK2	sgPGK2_5	GGAAAGGACGAAACACCGAAAGTCAGCCATGTCAGCAC GTTTTAGAGCTAGAAATAGCAAGTTAAAATAAGGC	chr6	49753720	-	AAAGTCAGCCATGTCAGCAC
PHGDH	sgPHGDH_1	GGAAAGGACGAAACACCGGCAGTCTGGCCAGTGTGCCG GTTTTAGAGCTAGAAATAGCAAGTTAAAATAAGGC	chr1	120278021	+	GCAGTCTGGCCAGTGTGCCG
PHGDH	sgPHGDH_2	GGAAAGGACGAAACACCGGACACACCTACCTGTCGTGG GTTTTAGAGCTAGAAATAGCAAGTTAAAATAAGGC	chr1	120277381	-	GACACACCTACCTGTCGTGG
PHGDH	sgPHGDH_3	GGAAAGGACGAAACACCGGTGGTGAACTGTGCCCGTGG GTTTTAGAGCTAGAAATAGCAAGTTAAAATAAGGC	chr1	120277965	+	GTGGTGAACTGTGCCCGTGG
PHGDH	sgPHGDH_4	GGAAAGGACGAAACACCGAAGGAGGCTCAGAGCCGCTG GTTTTAGAGCTAGAAATAGCAAGTTAAAATAAGGC	chr1	120279809	+	AAGGAGGCTCAGAGCCGCTG
PHGDH	sgPHGDH_5	GGAAAGGACGAAACACCGGCTTCTGCCAGACCAATCCA GTTTTAGAGCTAGAAATAGCAAGTTAAAATAAGGC	chr1	120283057	-	GCTTCTGCCAGACCAATCCA
PIK3CA	sgPIK3CA_1	GGAAAGGACGAAACACCGGAACGTTTGTAAAGAAGCTG GTTTTAGAGCTAGAAATAGCAAGTTAAAATAAGGC	chr3	178917557	+	GAACGTTTGTAAAGAAGCTG
PIK3CA	sgPIK3CA_2	GGAAAGGACGAAACACCGGGATTTAGCTATTCCCACGC GTTTTAGAGCTAGAAATAGCAAGTTAAAATAAGGC	chr3	178928327	+	GGATTTAGCTATTCCCACGC
PIK3CA	sgPIK3CA_3	GGAAAGGACGAAACACCGACAGCCACACACTACATCAG GTTTTAGAGCTAGAAATAGCAAGTTAAAATAAGGC	chr3	178947182	+	ACAGCCACACACTACATCAG
PIK3CA	sgPIK3CA_4	GGAAAGGACGAAACACCGTCACCTGATGATGGTCGTGG GTTTTAGAGCTAGAAATAGCAAGTTAAAATAAGGC	chr3	178916620	-	TCACCTGATGATGGTCGTGG
PIK3CA	sgPIK3CA_5	GGAAAGGACGAAACACCGTTATTAATGTAGCCTCACGG GTTTTAGAGCTAGAAATAGCAAGTTAAAATAAGGC	chr3	178916724	-	TTATTAATGTAGCCTCACGG
PIK3CB	sgPIK3CB_1	GGAAAGGACGAAACACCGGTTAAACAGAGCCAAAGGGA GTTTTAGAGCTAGAAATAGCAAGTTAAAATAAGGC	chr3	138403567	-	GTTAAACAGAGCCAAAGGGA
PIK3CB	sgPIK3CB_2	GGAAAGGACGAAACACCGCAACTGGATATAAATCCCAG GTTTTAGAGCTAGAAATAGCAAGTTAAAATAAGGC	chr3	138478054	+	CAACTGGATATAAATCCCAG
PIK3CB	sgPIK3CB_3	GGAAAGGACGAAACACCGTAAGAAATGGTAGCTTCCCG GTTTTAGAGCTAGAAATAGCAAGTTAAAATAAGGC	chr3	138478025	+	TAAGAAATGGTAGCTTCCCG
PIK3CB	sgPIK3CB_4	GGAAAGGACGAAACACCGGGGGTGACTGCAGGTCAGAG GTTTTAGAGCTAGAAATAGCAAGTTAAAATAAGGC	chr3	138403498	+	GGGGTGACTGCAGGTCAGAG
PIK3CB	sgPIK3CB_5	GGAAAGGACGAAACACCGGACAAGAAGTTGTGACCCAG GTTTTAGAGCTAGAAATAGCAAGTTAAAATAAGGC	chr3	138474638	-	GACAAGAAGTTGTGACCCAG
PIK3CD	sgPIK3CD_1	GGAAAGGACGAAACACCGGGAGCTGTATGAGCACGAGA GTTTTAGAGCTAGAAATAGCAAGTTAAAATAAGGC	chr1	9780841	+	GGAGCTGTATGAGCACGAGA
PIK3CD	sgPIK3CD_2	GGAAAGGACGAAACACCGGAAGTTCAGGTAGACCCCTG GTTTTAGAGCTAGAAATAGCAAGTTAAAATAAGGC	chr1	9770596	-	GAAGTTCAGGTAGACCCCTG
PIK3CD	sgPIK3CD_3	GGAAAGGACGAAACACCGACAAGGAGTCAAACTCGTGG GTTTTAGAGCTAGAAATAGCAAGTTAAAATAAGGC	chr1	9775911	-	ACAAGGAGTCAAACTCGTGG
PIK3CD	sgPIK3CD_4	GGAAAGGACGAAACACCGGATGTGCCAATTCTGCGAGG GTTTTAGAGCTAGAAATAGCAAGTTAAAATAAGGC	chr1	9775962	+	GATGTGCCAATTCTGCGAGG
PIK3CD	sgPIK3CD_5	GGAAAGGACGAAACACCGGAGCCCTCGGCTCAAACCTG GTTTTAGAGCTAGAAATAGCAAGTTAAAATAAGGC	chr1	9776050	+	GAGCCCTCGGCTCAAACCTG
PIK3CG	sgPIK3CG_1	GGAAAGGACGAAACACCGGCTGGAGACCAGCGTGGCGG GTTTTAGAGCTAGAAATAGCAAGTTAAAATAAGGC	chr7	106508240	+	GCTGGAGACCAGCGTGGCGG
PIK3CG	sgPIK3CG_1	GGAAAGGACGAAACACCGGCTGGAGACCAGCGTGGCGG GTTTTAGAGCTAGAAATAGCAAGTTAAAATAAGGC	chr7	106508240	+	GCTGGAGACCAGCGTGGCGG
PIK3CG	sgPIK3CG_2	GGAAAGGACGAAACACCGGAAGCTCTGCAGGATGGCGC GTTTTAGAGCTAGAAATAGCAAGTTAAAATAAGGC	chr7	106508731	-	GAAGCTCTGCAGGATGGCGC
PIK3CG	sgPIK3CG_2	GGAAAGGACGAAACACCGGAAGCTCTGCAGGATGGCGC GTTTTAGAGCTAGAAATAGCAAGTTAAAATAAGGC	chr7	106508731	-	GAAGCTCTGCAGGATGGCGC
PIK3CG	sgPIK3CG_3	GGAAAGGACGAAACACCGGGAGAACTATAAACAGCCCG GTTTTAGAGCTAGAAATAGCAAGTTAAAATAAGGC	chr7	106508015	+	GGAGAACTATAAACAGCCCG
PIK3CG	sgPIK3CG_3	GGAAAGGACGAAACACCGGGAGAACTATAAACAGCCCG GTTTTAGAGCTAGAAATAGCAAGTTAAAATAAGGC	chr7	106508015	+	GGAGAACTATAAACAGCCCG
PIK3CG	sgPIK3CG_4	GGAAAGGACGAAACACCGTGAGAGAGGACAACTGCCGA GTTTTAGAGCTAGAAATAGCAAGTTAAAATAAGGC	chr7	106508041	+	TGAGAGAGGACAACTGCCGA
PIK3CG	sgPIK3CG_4	GGAAAGGACGAAACACCGTGAGAGAGGACAACTGCCGA GTTTTAGAGCTAGAAATAGCAAGTTAAAATAAGGC	chr7	106508041	+	TGAGAGAGGACAACTGCCGA
PIK3CG	sgPIK3CG_5	GGAAAGGACGAAACACCGGATGAAGCCGCGCAGTGCTG GTTTTAGAGCTAGAAATAGCAAGTTAAAATAAGGC	chr7	106508072	+	GATGAAGCCGCGCAGTGCTG
PIK3CG	sgPIK3CG_5	GGAAAGGACGAAACACCGGATGAAGCCGCGCAGTGCTG GTTTTAGAGCTAGAAATAGCAAGTTAAAATAAGGC	chr7	106508072	+	GATGAAGCCGCGCAGTGCTG
PIK3R1	sgPIK3R1_1	GGAAAGGACGAAACACCGGCCTAGCCAATATTCACTGG GTTTTAGAGCTAGAAATAGCAAGTTAAAATAAGGC	chr5	67591993	+	GCCTAGCCAATATTCACTGG
PIK3R1	sgPIK3R1_2	GGAAAGGACGAAACACCGAAGCTGAAAACCTGTTGCGA GTTTTAGAGCTAGAAATAGCAAGTTAAAATAAGGC	chr5	67592082	+	AAGCTGAAAACCTGTTGCGA
PIK3R1	sgPIK3R1_3	GGAAAGGACGAAACACCGAACAGTGCCAGACCCAAGAG GTTTTAGAGCTAGAAATAGCAAGTTAAAATAAGGC	chr5	67590425	+	AACAGTGCCAGACCCAAGAG
PIK3R1	sgPIK3R1_4	GGAAAGGACGAAACACCGCTAGAGATTCATTCCGGTAG GTTTTAGAGCTAGAAATAGCAAGTTAAAATAAGGC	chr5	67589233	-	CTAGAGATTCATTCCGGTAG
PIK3R1	sgPIK3R1_5	GGAAAGGACGAAACACCGGGCAAAAGAAGTTGAACGAG GTTTTAGAGCTAGAAATAGCAAGTTAAAATAAGGC	chr5	67591271	+	GGCAAAAGAAGTTGAACGAG
PKM	sgPKM_1	GGAAAGGACGAAACACCGGTGGTGAATCAATGTCCAGG GTTTTAGAGCTAGAAATAGCAAGTTAAAATAAGGC	chr15	72511324	+	GTGGTGAATCAATGTCCAGG
PKM	sgPKM_2	GGAAAGGACGAAACACCGGTGTTCCGGGCTGTGATGGG GTTTTAGAGCTAGAAATAGCAAGTTAAAATAAGGC	chr15	72511305	+	GTGTTCCGGGCTGTGATGGG
PKM	sgPKM_3	GGAAAGGACGAAACACCGCTAGAGCCACAGCAACGGGC GTTTTAGAGCTAGAAATAGCAAGTTAAAATAAGGC	chr15	72502729	+	CTAGAGCCACAGCAACGGGC
PKM	sgPKM_4	GGAAAGGACGAAACACCGCTAGAGCGGCACTGCAGAGG GTTTTAGAGCTAGAAATAGCAAGTTAAAATAAGGC	chr15	72502185	-	CTAGAGCGGCACTGCAGAGG
PKM	sgPKM_5	GGAAAGGACGAAACACCGTAGGAAGGTCCTGGGAGAGA GTTTTAGAGCTAGAAATAGCAAGTTAAAATAAGGC	chr15	72501017	-	TAGGAAGGTCCTGGGAGAGA
PKN1	sgPKN1_1	GGAAAGGACGAAACACCGAGGGTGCTGAGAACCTGCGG GTTTTAGAGCTAGAAATAGCAAGTTAAAATAAGGC	chr19	14552094	+	AGGGTGCTGAGAACCTGCGG
PKN1	sgPKN1_2	GGAAAGGACGAAACACCGGCTGCGAGAAGAGCTCGCTG GTTTTAGAGCTAGAAATAGCAAGTTAAAATAAGGC	chr19	14561812	+	GCTGCGAGAAGAGCTCGCTG
PKN1	sgPKN1_3	GGAAAGGACGAAACACCGGCGGGTGCTGAAGGCAGCGG GTTTTAGAGCTAGAAATAGCAAGTTAAAATAAGGC	chr19	14561841	-	GCGGGTGCTGAAGGCAGCGG
PKN1	sgPKN1_4	GGAAAGGACGAAACACCGCCAGCTGCTGCTGTACCCCG GTTTTAGAGCTAGAAATAGCAAGTTAAAATAAGGC	chr19	14552020	-	CCAGCTGCTGCTGTACCCCG
PKN1	sgPKN1_5	GGAAAGGACGAAACACCGGCTGCGGCGGGAAATCCGCA GTTTTAGAGCTAGAAATAGCAAGTTAAAATAAGGC	chr19	14552056	+	GCTGCGGCGGGAAATCCGCA
PKN2	sgPKN2_1	GGAAAGGACGAAACACCGGCAGTTGCTGAGCTGTACCA GTTTTAGAGCTAGAAATAGCAAGTTAAAATAAGGC	chr1	89236049	-	GCAGTTGCTGAGCTGTACCA
PKN2	sgPKN2_2	GGAAAGGACGAAACACCGGAAGCTCGTGGTGGGGCTGG GTTTTAGAGCTAGAAATAGCAAGTTAAAATAAGGC	chr1	89271623	-	GAAGCTCGTGGTGGGGCTGG
PKN2	sgPKN2_3	GGAAAGGACGAAACACCGAAGTCCTCTTGAACTTCGGA GTTTTAGAGCTAGAAATAGCAAGTTAAAATAAGGC	chr1	89237117	+	AAGTCCTCTTGAACTTCGGA
PKN2	sgPKN2_4	GGAAAGGACGAAACACCGTCTGCAAATAAAGTACCCTG GTTTTAGAGCTAGAAATAGCAAGTTAAAATAAGGC	chr1	89270197	-	TCTGCAAATAAAGTACCCTG
PKN2	sgPKN2_5	GGAAAGGACGAAACACCGGGGATGCGTACATCAACCAC GTTTTAGAGCTAGAAATAGCAAGTTAAAATAAGGC	chr1	89271314	-	GGGATGCGTACATCAACCAC
PKN3	sgPKN3_1	GGAAAGGACGAAACACCGGAAAGAGCTGAAGATCAAGG GTTTTAGAGCTAGAAATAGCAAGTTAAAATAAGGC	chr9	131467641	+	GAAAGAGCTGAAGATCAAGG
PKN3	sgPKN3_2	GGAAAGGACGAAACACCGGGCCCAGCACAGCTAAGCAG GTTTTAGAGCTAGAAATAGCAAGTTAAAATAAGGC	chr9	131477478	-	GGCCCAGCACAGCTAAGCAG
PKN3	sgPKN3_3	GGAAAGGACGAAACACCGGGAGCGGCGCCATGGAGGAG GTTTTAGAGCTAGAAATAGCAAGTTAAAATAAGGC	chr9	131465184	+	GGAGCGGCGCCATGGAGGAG
PKN3	sgPKN3_4	GGAAAGGACGAAACACCGGCACATGGCCCAAGTGGCGG GTTTTAGAGCTAGAAATAGCAAGTTAAAATAAGGC	chr9	131467698	-	GCACATGGCCCAAGTGGCGG
PKN3	sgPKN3_5	GGAAAGGACGAAACACCGGGCACCTAGAGGCTCTCCGG GTTTTAGAGCTAGAAATAGCAAGTTAAAATAAGGC	chr9	131468061	+	GGCACCTAGAGGCTCTCCGG
POLQ	sgPOLQ_1	GGAAAGGACGAAACACCGGATTCGTTCTCGGGAAGCGG GTTTTAGAGCTAGAAATAGCAAGTTAAAATAAGGC	chr3	121264654	-	GATTCGTTCTCGGGAAGCGG
POLQ	sgPOLQ_2	GGAAAGGACGAAACACCGGAAGGGATGGAGACCAGCCA GTTTTAGAGCTAGAAATAGCAAGTTAAAATAAGGC	chr3	121200550	-	GAAGGGATGGAGACCAGCCA
POLQ	sgPOLQ_3	GGAAAGGACGAAACACCGTGCGTCGGAGTGGGAAACGG GTTTTAGAGCTAGAAATAGCAAGTTAAAATAAGGC	chr3	121264695	-	TGCGTCGGAGTGGGAAACGG
POLQ	sgPOLQ_4	GGAAAGGACGAAACACCGATGCTGGGAGACTCTCACCG GTTTTAGAGCTAGAAATAGCAAGTTAAAATAAGGC	chr3	121256010	-	ATGCTGGGAGACTCTCACCG
POLQ	sgPOLQ_5	GGAAAGGACGAAACACCGGAAGCCAGTGATGGAACAGA GTTTTAGAGCTAGAAATAGCAAGTTAAAATAAGGC	chr3	121228888	-	GAAGCCAGTGATGGAACAGA
POU5F1	sgPOU5F1_1	GGAAAGGACGAAACACCGCCATCACCTCCACCACCTGG GTTTTAGAGCTAGAAATAGCAAGTTAAAATAAGGC	chr6	31138336	+	CCATCACCTCCACCACCTGG
POU5F1	sgPOU5F1_2	GGAAAGGACGAAACACCGGCTGGAGCAAAACCCGGAGG GTTTTAGAGCTAGAAATAGCAAGTTAAAATAAGGC	chr6	31137995	-	GCTGGAGCAAAACCCGGAGG
POU5F1	sgPOU5F1_3	GGAAAGGACGAAACACCGGAGCCCTGCACCGTCACCCC GTTTTAGAGCTAGAAATAGCAAGTTAAAATAAGGC	chr6	31138042	-	GAGCCCTGCACCGTCACCCC
POU5F1	sgPOU5F1_4	GGAAAGGACGAAACACCGGCGTACTGTGGGCCCCAGGT GTTTTAGAGCTAGAAATAGCAAGTTAAAATAAGGC	chr6	31138159	-	GCGTACTGTGGGCCCCAGGT
POU5F1	sgPOU5F1_5	GGAAAGGACGAAACACCGGAAGCTCACTTGCCTCCTCC GTTTTAGAGCTAGAAATAGCAAGTTAAAATAAGGC	chr6	31137980	+	GAAGCTCACTTGCCTCCTCC
PPP2R1A	sgPPP2R1A_1	GGAAAGGACGAAACACCGGGACGGAGCCAAGATGGCGG GTTTTAGAGCTAGAAATAGCAAGTTAAAATAAGGC	chr19	52693337	+	GGACGGAGCCAAGATGGCGG
PPP2R1A	sgPPP2R1A_2	GGAAAGGACGAAACACCGGTTCTCACCACAGCCACCGC GTTTTAGAGCTAGAAATAGCAAGTTAAAATAAGGC	chr19	52714500	+	GTTCTCACCACAGCCACCGC
PPP2R1A	sgPPP2R1A_3	GGAAAGGACGAAACACCGGTGGCCAGCGACTCCAGCGG GTTTTAGAGCTAGAAATAGCAAGTTAAAATAAGGC	chr19	52714516	-	GTGGCCAGCGACTCCAGCGG
PPP2R1A	sgPPP2R1A_4	GGAAAGGACGAAACACCGGCCGCTAGTGAAGCGGCTGG GTTTTAGAGCTAGAAATAGCAAGTTAAAATAAGGC	chr19	52714629	+	GCCGCTAGTGAAGCGGCTGG
PPP2R1A	sgPPP2R1A_5	GGAAAGGACGAAACACCGGGAGAAGAGGCCGCAGGCCG GTTTTAGAGCTAGAAATAGCAAGTTAAAATAAGGC	chr19	52714679	-	GGAGAAGAGGCCGCAGGCCG
PRKAA1	sgPRKAA1_1	GGAAAGGACGAAACACCGGAAGATTCGGAGCCTTGATG GTTTTAGAGCTAGAAATAGCAAGTTAAAATAAGGC	chr5	40777614	-	GAAGATTCGGAGCCTTGATG
PRKAA1	sgPRKAA1_2	GGAAAGGACGAAACACCGGAGGTAGATATATGGAGCAG GTTTTAGAGCTAGAAATAGCAAGTTAAAATAAGGC	chr5	40767757	-	GAGGTAGATATATGGAGCAG
PRKAA1	sgPRKAA1_3	GGAAAGGACGAAACACCGGCCGAGAAGCAGAAACACGA GTTTTAGAGCTAGAAATAGCAAGTTAAAATAAGGC	chr5	40798236	-	GCCGAGAAGCAGAAACACGA
PRKAA1	sgPRKAA1_4	GGAAAGGACGAAACACCGACATTCTGGGTGACACGCTG GTTTTAGAGCTAGAAATAGCAAGTTAAAATAAGGC	chr5	40798193	-	ACATTCTGGGTGACACGCTG
PRKAA1	sgPRKAA1_5	GGAAAGGACGAAACACCGGCAGGTGGATCCCATGAAGA GTTTTAGAGCTAGAAATAGCAAGTTAAAATAAGGC	chr5	40767590	-	GCAGGTGGATCCCATGAAGA
PRKAA2	sgPRKAA2_1	GGAAAGGACGAAACACCGGAAGATCGGACACTACGTGC GTTTTAGAGCTAGAAATAGCAAGTTAAAATAAGGC	chr1	57111093	+	GAAGATCGGACACTACGTGC
PRKAA2	sgPRKAA2_2	GGAAAGGACGAAACACCGGGGCTGTCTGCTATAAGAGG GTTTTAGAGCTAGAAATAGCAAGTTAAAATAAGGC	chr1	57169969	-	GGGCTGTCTGCTATAAGAGG
PRKAA2	sgPRKAA2_3	GGAAAGGACGAAACACCGGCTGAGAAGCAGAAGCACGA GTTTTAGAGCTAGAAATAGCAAGTTAAAATAAGGC	chr1	57111064	+	GCTGAGAAGCAGAAGCACGA
PRKAA2	sgPRKAA2_4	GGAAAGGACGAAACACCGGAAGTTGATATCTGGAGCTG GTTTTAGAGCTAGAAATAGCAAGTTAAAATAAGGC	chr1	57161624	+	GAAGTTGATATCTGGAGCTG
PRKAA2	sgPRKAA2_5	GGAAAGGACGAAACACCGCAGATGGAGGACTAGAGGCG GTTTTAGAGCTAGAAATAGCAAGTTAAAATAAGGC	chr1	57169881	-	CAGATGGAGGACTAGAGGCG
PRKAB1	sgPRKAB1_1	GGAAAGGACGAAACACCGGTGGCCATAAGACGCCCCGG GTTTTAGAGCTAGAAATAGCAAGTTAAAATAAGGC	chr12	120106093	+	GTGGCCATAAGACGCCCCGG
PRKAB1	sgPRKAB1_2	GGAAAGGACGAAACACCGGGACAGGCCCAAGATCCTGA GTTTTAGAGCTAGAAATAGCAAGTTAAAATAAGGC	chr12	120106142	+	GGACAGGCCCAAGATCCTGA
PRKAB1	sgPRKAB1_3	GGAAAGGACGAAACACCGGAATGATAAAGCTCCCGCCC GTTTTAGAGCTAGAAATAGCAAGTTAAAATAAGGC	chr12	120110153	+	GAATGATAAAGCTCCCGCCC
PRKAB1	sgPRKAB1_4	GGAAAGGACGAAACACCGGGAGGAAGAGTACCTCGGAA GTTTTAGAGCTAGAAATAGCAAGTTAAAATAAGGC	chr12	120111856	-	GGAGGAAGAGTACCTCGGAA
PRKAB1	sgPRKAB1_5	GGAAAGGACGAAACACCGGCACCTTGATTTCCTCGGAG GTTTTAGAGCTAGAAATAGCAAGTTAAAATAAGGC	chr12	120106193	-	GCACCTTGATTTCCTCGGAG
PRKAB2	sgPRKAB2_1	GGAAAGGACGAAACACCGGAAGGAGCACAAGATCATGG GTTTTAGAGCTAGAAATAGCAAGTTAAAATAAGGC	chr1	146643615	-	GAAGGAGCACAAGATCATGG
PRKAB2	sgPRKAB2_2	GGAAAGGACGAAACACCGAGCGTGCAGCCTTGGCGCCG GTTTTAGAGCTAGAAATAGCAAGTTAAAATAAGGC	chr1	146643663	+	AGCGTGCAGCCTTGGCGCCG
PRKAB2	sgPRKAB2_3	GGAAAGGACGAAACACCGCAGGGAGGCTGAACACGCTG GTTTTAGAGCTAGAAATAGCAAGTTAAAATAAGGC	chr1	146643576	+	CAGGGAGGCTGAACACGCTG
PRKAB2	sgPRKAB2_4	GGAAAGGACGAAACACCGGATGAGGAGGAAGGATGGGT GTTTTAGAGCTAGAAATAGCAAGTTAAAATAAGGC	chr1	146634057	+	GATGAGGAGGAAGGATGGGT
PRKAB2	sgPRKAB2_5	GGAAAGGACGAAACACCGGCCATCCTGGACCTCCCTGA GTTTTAGAGCTAGAAATAGCAAGTTAAAATAAGGC	chr1	146638483	-	GCCATCCTGGACCTCCCTGA
PRKACA	sgPRKACA_1	GGAAAGGACGAAACACCGGAAGATCCTCGACAAACAGA GTTTTAGAGCTAGAAATAGCAAGTTAAAATAAGGC	chr19	14217574	-	GAAGATCCTCGACAAACAGA
PRKACA	sgPRKACA_2	GGAAAGGACGAAACACCGGTCATGGAGTACGTGCCCGG GTTTTAGAGCTAGAAATAGCAAGTTAAAATAAGGC	chr19	14211680	-	GTCATGGAGTACGTGCCCGG
PRKACA	sgPRKACA_3	GGAAAGGACGAAACACCGAGATGTTCTCACACCTACGG GTTTTAGAGCTAGAAATAGCAAGTTAAAATAAGGC	chr19	14211655	-	AGATGTTCTCACACCTACGG
PRKACA	sgPRKACA_4	GGAAAGGACGAAACACCGGAAGAAGGGCGGGTAGCCAG GTTTTAGAGCTAGAAATAGCAAGTTAAAATAAGGC	chr19	14208218	+	GAAGAAGGGCGGGTAGCCAG
PRKACA	sgPRKACA_5	GGAAAGGACGAAACACCGACGAATCAAGACCCTCGGCA GTTTTAGAGCTAGAAATAGCAAGTTAAAATAAGGC	chr19	14217655	-	ACGAATCAAGACCCTCGGCA
PRKACB	sgPRKACB_1	GGAAAGGACGAAACACCGTCAGGGCTACAATAAGGCAG GTTTTAGAGCTAGAAATAGCAAGTTAAAATAAGGC	chr1	84668362	+	TCAGGGCTACAATAAGGCAG
PRKACB	sgPRKACB_2	GGAAAGGACGAAACACCGAGATGAGGTCTAGTGAATGG GTTTTAGAGCTAGAAATAGCAAGTTAAAATAAGGC	chr1	84662353	-	AGATGAGGTCTAGTGAATGG
PRKACB	sgPRKACB_3	GGAAAGGACGAAACACCGGAGCTGCATAGAACCGTGCA GTTTTAGAGCTAGAAATAGCAAGTTAAAATAAGGC	chr1	84662308	-	GAGCTGCATAGAACCGTGCA
PRKACB	sgPRKACB_4	GGAAAGGACGAAACACCGAAAATGGGAGAATCCAACTC GTTTTAGAGCTAGAAATAGCAAGTTAAAATAAGGC	chr1	84644900	+	AAAATGGGAGAATCCAACTC
PRKACB	sgPRKACB_5	GGAAAGGACGAAACACCGGGTTATGGAATATGTCCCTG GTTTTAGAGCTAGAAATAGCAAGTTAAAATAAGGC	chr1	84650803	+	GGTTATGGAATATGTCCCTG
PRKACG	sgPRKACG_1	GGAAAGGACGAAACACCGGTGAGGCACCAGGAGACCGG GTTTTAGAGCTAGAAATAGCAAGTTAAAATAAGGC	chr9	71628809	-	GTGAGGCACCAGGAGACCGG
PRKACG	sgPRKACG_2	GGAAAGGACGAAACACCGGAAGATCCTCAACAAGCAGA GTTTTAGAGCTAGAAATAGCAAGTTAAAATAAGGC	chr9	71628774	-	GAAGATCCTCAACAAGCAGA
PRKACG	sgPRKACG_3	GGAAAGGACGAAACACCGCAAGAAGGACACCGAGCAGG GTTTTAGAGCTAGAAATAGCAAGTTAAAATAAGGC	chr9	71628972	-	CAAGAAGGACACCGAGCAGG
PRKACG	sgPRKACG_4	GGAAAGGACGAAACACCGGAGGAGATTTCCTCTACAGA GTTTTAGAGCTAGAAATAGCAAGTTAAAATAAGGC	chr9	71628919	-	GAGGAGATTTCCTCTACAGA
PRKACG	sgPRKACG_5	GGAAAGGACGAAACACCGGAAGGTGGTGAAGATGAAGC GTTTTAGAGCTAGAAATAGCAAGTTAAAATAAGGC	chr9	71628756	-	GAAGGTGGTGAAGATGAAGC
PRKAG1	sgPRKAG1_1	GGAAAGGACGAAACACCGCAACAGGCTAGTGGAAGCAG GTTTTAGAGCTAGAAATAGCAAGTTAAAATAAGGC	chr12	49396929	-	CAACAGGCTAGTGGAAGCAG
PRKAG1	sgPRKAG1_2	GGAAAGGACGAAACACCGAGTCTCAGCCCTGCCAGTGG GTTTTAGAGCTAGAAATAGCAAGTTAAAATAAGGC	chr12	49397552	-	AGTCTCAGCCCTGCCAGTGG
PRKAG1	sgPRKAG1_3	GGAAAGGACGAAACACCGTCCCCAGAGCCACATAGACG GTTTTAGAGCTAGAAATAGCAAGTTAAAATAAGGC	chr12	49397588	+	TCCCCAGAGCCACATAGACG
PRKAG1	sgPRKAG1_4	GGAAAGGACGAAACACCGCACAAGATAGAAACTTGGAG GTTTTAGAGCTAGAAATAGCAAGTTAAAATAAGGC	chr12	49398905	-	CACAAGATAGAAACTTGGAG
PRKAG1	sgPRKAG1_5	GGAAAGGACGAAACACCGCAAGCGGTTTAAAGGAGTCC GTTTTAGAGCTAGAAATAGCAAGTTAAAATAAGGC	chr12	49398769	+	CAAGCGGTTTAAAGGAGTCC
PRKAG2	sgPRKAG2_1	GGAAAGGACGAAACACCGGCAGTAGAAGACTCAGAAAG GTTTTAGAGCTAGAAATAGCAAGTTAAAATAAGGC	chr7	151292522	-	GCAGTAGAAGACTCAGAAAG
PRKAG2	sgPRKAG2_2	GGAAAGGACGAAACACCGGGAAATACTGGAGACCATCG GTTTTAGAGCTAGAAATAGCAAGTTAAAATAAGGC	chr7	151261187	-	GGAAATACTGGAGACCATCG
PRKAG2	sgPRKAG2_3	GGAAAGGACGAAACACCGGGACAGAATAGTAAGAGCTG GTTTTAGAGCTAGAAATAGCAAGTTAAAATAAGGC	chr7	151261166	-	GGACAGAATAGTAAGAGCTG
PRKAG2	sgPRKAG2_4	GGAAAGGACGAAACACCGAAGCTGGAGTTCGAGGACGA GTTTTAGAGCTAGAAATAGCAAGTTAAAATAAGGC	chr7	151329157	-	AAGCTGGAGTTCGAGGACGA
PRKAG2	sgPRKAG2_5	GGAAAGGACGAAACACCGGTGTCCGAGCAGCGCCACTG GTTTTAGAGCTAGAAATAGCAAGTTAAAATAAGGC	chr7	151273485	-	GTGTCCGAGCAGCGCCACTG
PRKAG3	sgPRKAG3_1	GGAAAGGACGAAACACCGGCAGCTCAGAAAGAATCCGT GTTTTAGAGCTAGAAATAGCAAGTTAAAATAAGGC	chr2	219695548	-	GCAGCTCAGAAAGAATCCGT
PRKAG3	sgPRKAG3_2	GGAAAGGACGAAACACCGGGAGGGCCAAAGCCTTGAGA GTTTTAGAGCTAGAAATAGCAAGTTAAAATAAGGC	chr2	219695521	-	GGAGGGCCAAAGCCTTGAGA
PRKAG3	sgPRKAG3_3	GGAAAGGACGAAACACCGGACAAGGCAGAAGTCGGTGG GTTTTAGAGCTAGAAATAGCAAGTTAAAATAAGGC	chr2	219695499	-	GACAAGGCAGAAGTCGGTGG
PRKAG3	sgPRKAG3_4	GGAAAGGACGAAACACCGGAAGGGGAGCCACCAGGTCA GTTTTAGAGCTAGAAATAGCAAGTTAAAATAAGGC	chr2	219695477	-	GAAGGGGAGCCACCAGGTCA
PRKAG3	sgPRKAG3_5	GGAAAGGACGAAACACCGGGCAGGATCAGCTTGAGCCA GTTTTAGAGCTAGAAATAGCAAGTTAAAATAAGGC	chr2	219695019	+	GGCAGGATCAGCTTGAGCCA
PRKAR1A	sgPRKAR1A_1	GGAAAGGACGAAACACCGGCGTGCCTCCTCACTGGCGG GTTTTAGAGCTAGAAATAGCAAGTTAAAATAAGGC	chr17	66511560	-	GCGTGCCTCCTCACTGGCGG
PRKAR1A	sgPRKAR1A_2	GGAAAGGACGAAACACCGGTATTCCCTGAGGAATGCCA GTTTTAGAGCTAGAAATAGCAAGTTAAAATAAGGC	chr17	66511680	-	GTATTCCCTGAGGAATGCCA
PRKAR1A	sgPRKAR1A_3	GGAAAGGACGAAACACCGCACTCGTACAGACTCAAGGG GTTTTAGAGCTAGAAATAGCAAGTTAAAATAAGGC	chr17	66518935	+	CACTCGTACAGACTCAAGGG
PRKAR1A	sgPRKAR1A_4	GGAAAGGACGAAACACCGCAGCGCTGAGGTCTACACGG GTTTTAGAGCTAGAAATAGCAAGTTAAAATAAGGC	chr17	66519019	+	CAGCGCTGAGGTCTACACGG
PRKAR1A	sgPRKAR1A_5	GGAAAGGACGAAACACCGTGTGATTGATCAAGGAGAGA GTTTTAGAGCTAGAAATAGCAAGTTAAAATAAGGC	chr17	66521075	+	TGTGATTGATCAAGGAGAGA
PRKAR1B	sgPRKAR1B_1	GGAAAGGACGAAACACCGGCTTCTCGAAGTGCTCCCGG GTTTTAGAGCTAGAAATAGCAAGTTAAAATAAGGC	chr7	750974	+	GCTTCTCGAAGTGCTCCCGG
PRKAR1B	sgPRKAR1B_2	GGAAAGGACGAAACACCGTGGGTGACCAACATCAGCGA GTTTTAGAGCTAGAAATAGCAAGTTAAAATAAGGC	chr7	635904	-	TGGGTGACCAACATCAGCGA
PRKAR1B	sgPRKAR1B_3	GGAAAGGACGAAACACCGGAGTGCCGAGGTGTACACCG GTTTTAGAGCTAGAAATAGCAAGTTAAAATAAGGC	chr7	720222	-	GAGTGCCGAGGTGTACACCG
PRKAR1B	sgPRKAR1B_4	GGAAAGGACGAAACACCGGAAGTGGGAGCGTCTGACCG GTTTTAGAGCTAGAAATAGCAAGTTAAAATAAGGC	chr7	618985	-	GAAGTGGGAGCGTCTGACCG
PRKAR1B	sgPRKAR1B_5	GGAAAGGACGAAACACCGGGGCTCCAGCGCATCCGCCA GTTTTAGAGCTAGAAATAGCAAGTTAAAATAAGGC	chr7	618965	+	GGGCTCCAGCGCATCCGCCA
PRKAR2A	sgPRKAR2A_1	GGAAAGGACGAAACACCGGCCACATCCAGATCCCGCCG GTTTTAGAGCTAGAAATAGCAAGTTAAAATAAGGC	chr3	48885006	-	GCCACATCCAGATCCCGCCG
PRKAR2A	sgPRKAR2A_2	GGAAAGGACGAAACACCGGCTGCTGCAGGGCTACACGG GTTTTAGAGCTAGAAATAGCAAGTTAAAATAAGGC	chr3	48884975	-	GCTGCTGCAGGGCTACACGG
PRKAR2A	sgPRKAR2A_3	GGAAAGGACGAAACACCGTGACCTCGTCGAATTCGCAG GTTTTAGAGCTAGAAATAGCAAGTTAAAATAAGGC	chr3	48884930	-	TGACCTCGTCGAATTCGCAG
PRKAR2A	sgPRKAR2A_4	GGAAAGGACGAAACACCGGGAGAGAAGATCTATAAGGA GTTTTAGAGCTAGAAATAGCAAGTTAAAATAAGGC	chr3	48802459	-	GGAGAGAAGATCTATAAGGA
PRKAR2A	sgPRKAR2A_5	GGAAAGGACGAAACACCGGGCGGGCAGGACTGAGGCTG GTTTTAGAGCTAGAAATAGCAAGTTAAAATAAGGC	chr3	48884874	+	GGCGGGCAGGACTGAGGCTG
PRKAR2B	sgPRKAR2B_1	GGAAAGGACGAAACACCGGATGAGCATCGAGATCCCGG GTTTTAGAGCTAGAAATAGCAAGTTAAAATAAGGC	chr7	106685352	+	GATGAGCATCGAGATCCCGG
PRKAR2B	sgPRKAR2B_2	GGAAAGGACGAAACACCGGCTGCTGCAGGGCTTCACGG GTTTTAGAGCTAGAAATAGCAAGTTAAAATAAGGC	chr7	106685385	+	GCTGCTGCAGGGCTTCACGG
PRKAR2B	sgPRKAR2B_3	GGAAAGGACGAAACACCGGTCCGACTCCGAGGACGGGG GTTTTAGAGCTAGAAATAGCAAGTTAAAATAAGGC	chr7	106685598	+	GTCCGACTCCGAGGACGGGG
PRKAR2B	sgPRKAR2B_4	GGAAAGGACGAAACACCGGGTGCTGAGGCACCAGCCCG GTTTTAGAGCTAGAAATAGCAAGTTAAAATAAGGC	chr7	106685409	+	GGTGCTGAGGCACCAGCCCG
PRKAR2B	sgPRKAR2B_5	GGAAAGGACGAAACACCGGTAATTGATCAAGGTGACGA GTTTTAGAGCTAGAAATAGCAAGTTAAAATAAGGC	chr7	106781352	+	GTAATTGATCAAGGTGACGA
PRKCA	sgPRKCA_1	GGAAAGGACGAAACACCGGCCCGGGAAAACGTCAGCCA GTTTTAGAGCTAGAAATAGCAAGTTAAAATAAGGC	chr17	64298971	-	GCCCGGGAAAACGTCAGCCA
PRKCA	sgPRKCA_2	GGAAAGGACGAAACACCGGAAGAACGTGCACGAGGTGA GTTTTAGAGCTAGAAATAGCAAGTTAAAATAAGGC	chr17	64299053	+	GAAGAACGTGCACGAGGTGA
PRKCA	sgPRKCA_3	GGAAAGGACGAAACACCGGAATGGATCACACTGAGAAG GTTTTAGAGCTAGAAATAGCAAGTTAAAATAAGGC	chr17	64641555	+	GAATGGATCACACTGAGAAG
PRKCA	sgPRKCA_4	GGAAAGGACGAAACACCGGCTCCACACTAAATCCGCAG GTTTTAGAGCTAGAAATAGCAAGTTAAAATAAGGC	chr17	64683346	+	GCTCCACACTAAATCCGCAG
PRKCA	sgPRKCA_5	GGAAAGGACGAAACACCGGTCATGGAATATGTCAACGG GTTTTAGAGCTAGAAATAGCAAGTTAAAATAAGGC	chr17	64734897	+	GTCATGGAATATGTCAACGG
PRKCB	sgPRKCB_1	GGAAAGGACGAAACACCGGGGCTGCTTGAAGAAGCGGG GTTTTAGAGCTAGAAATAGCAAGTTAAAATAAGGC	chr16	23847618	-	GGGCTGCTTGAAGAAGCGGG
PRKCB	sgPRKCB_2	GGAAAGGACGAAACACCGACGGACCACACGGAGCGCCG GTTTTAGAGCTAGAAATAGCAAGTTAAAATAAGGC	chr16	24046796	+	ACGGACCACACGGAGCGCCG
PRKCB	sgPRKCB_3	GGAAAGGACGAAACACCGGGAGTGGAGCTGGGTCAGGA GTTTTAGAGCTAGAAATAGCAAGTTAAAATAAGGC	chr16	24166144	-	GGAGTGGAGCTGGGTCAGGA
PRKCB	sgPRKCB_4	GGAAAGGACGAAACACCGGGACCGCCTGTACTTTGTGA GTTTTAGAGCTAGAAATAGCAAGTTAAAATAAGGC	chr16	24183590	+	GGACCGCCTGTACTTTGTGA
PRKCB	sgPRKCB_5	GGAAAGGACGAAACACCGCATGCACGTTCTTCTGCCGG GTTTTAGAGCTAGAAATAGCAAGTTAAAATAAGGC	chr16	23847574	-	CATGCACGTTCTTCTGCCGG
PRKCD	sgPRKCD_1	GGAAAGGACGAAACACCGGGCCAGCACCGACACACCCA GTTTTAGAGCTAGAAATAGCAAGTTAAAATAAGGC	chr3	53213734	-	GGCCAGCACCGACACACCCA
PRKCD	sgPRKCD_2	GGAAAGGACGAAACACCGCCTGTTTGATGGCTCCGCGG GTTTTAGAGCTAGAAATAGCAAGTTAAAATAAGGC	chr3	53215515	-	CCTGTTTGATGGCTCCGCGG
PRKCD	sgPRKCD_3	GGAAAGGACGAAACACCGGAAGAAGACCGGAGTTGCTG GTTTTAGAGCTAGAAATAGCAAGTTAAAATAAGGC	chr3	53219682	+	GAAGAAGACCGGAGTTGCTG
PRKCD	sgPRKCD_4	GGAAAGGACGAAACACCGGGGCAAAGGCAGCTTCGGGA GTTTTAGAGCTAGAAATAGCAAGTTAAAATAAGGC	chr3	53220022	+	GGGCAAAGGCAGCTTCGGGA
PRKCD	sgPRKCD_5	GGAAAGGACGAAACACCGAATGTGCTGCTGGACCGGGA GTTTTAGAGCTAGAAATAGCAAGTTAAAATAAGGC	chr3	53222752	+	AATGTGCTGCTGGACCGGGA
PRKCE	sgPRKCE_1	GGAAAGGACGAAACACCGAAGGCCATTGAACACTACCA GTTTTAGAGCTAGAAATAGCAAGTTAAAATAAGGC	chr2	45879241	-	AAGGCCATTGAACACTACCA
PRKCE	sgPRKCE_2	GGAAAGGACGAAACACCGGCATGTTGACGCTGAACCGC GTTTTAGAGCTAGAAATAGCAAGTTAAAATAAGGC	chr2	46211701	-	GCATGTTGACGCTGAACCGC
PRKCE	sgPRKCE_3	GGAAAGGACGAAACACCGGTCATTTGACAACCGAGGAG GTTTTAGAGCTAGAAATAGCAAGTTAAAATAAGGC	chr2	46234638	+	GTCATTTGACAACCGAGGAG
PRKCE	sgPRKCE_4	GGAAAGGACGAAACACCGGATGGCCAGCTGATGAGCCC GTTTTAGAGCTAGAAATAGCAAGTTAAAATAAGGC	chr2	46234684	+	GATGGCCAGCTGATGAGCCC
PRKCE	sgPRKCE_5	GGAAAGGACGAAACACCGGGACTTCGCCATTCTCACCG GTTTTAGAGCTAGAAATAGCAAGTTAAAATAAGGC	chr2	46234704	-	GGACTTCGCCATTCTCACCG
PRKCG	sgPRKCG_1	GGAAAGGACGAAACACCGCAAGTTACTGAACCAGGAGG GTTTTAGAGCTAGAAATAGCAAGTTAAAATAAGGC	chr19	54396245	+	CAAGTTACTGAACCAGGAGG
PRKCG	sgPRKCG_2	GGAAAGGACGAAACACCGCCTCTGAATCGCCTACGCCG GTTTTAGAGCTAGAAATAGCAAGTTAAAATAAGGC	chr19	54385766	-	CCTCTGAATCGCCTACGCCG
PRKCG	sgPRKCG_3	GGAAAGGACGAAACACCGGGTGCACAAGCCCGTAGAGG GTTTTAGAGCTAGAAATAGCAAGTTAAAATAAGGC	chr19	54392966	-	GGTGCACAAGCCCGTAGAGG
PRKCG	sgPRKCG_4	GGAAAGGACGAAACACCGGCACGCTACGCACACAGCGC GTTTTAGAGCTAGAAATAGCAAGTTAAAATAAGGC	chr19	54393162	-	GCACGCTACGCACACAGCGC
PRKCG	sgPRKCG_5	GGAAAGGACGAAACACCGGTGGTCCACACCGCACAGGG GTTTTAGAGCTAGAAATAGCAAGTTAAAATAAGGC	chr19	54393185	-	GTGGTCCACACCGCACAGGG
PRKCH	sgPRKCH_1	GGAAAGGACGAAACACCGGGTCCGCATCGGTGAGGCAG GTTTTAGAGCTAGAAATAGCAAGTTAAAATAAGGC	chr14	61788858	+	GGTCCGCATCGGTGAGGCAG
PRKCH	sgPRKCH_2	GGAAAGGACGAAACACCGGATAGGGGTCCAGCAGCTGG GTTTTAGAGCTAGAAATAGCAAGTTAAAATAAGGC	chr14	61788933	-	GATAGGGGTCCAGCAGCTGG
PRKCH	sgPRKCH_3	GGAAAGGACGAAACACCGAGCGTGGACCAGGTGCGCGT GTTTTAGAGCTAGAAATAGCAAGTTAAAATAAGGC	chr14	61788961	+	AGCGTGGACCAGGTGCGCGT
PRKCH	sgPRKCH_4	GGAAAGGACGAAACACCGGGAAGACGGCCAACTCGAGG GTTTTAGAGCTAGAAATAGCAAGTTAAAATAAGGC	chr14	61789062	-	GGAAGACGGCCAACTCGAGG
PRKCH	sgPRKCH_5	GGAAAGGACGAAACACCGTAACTGTGGGGTAAATGCGG GTTTTAGAGCTAGAAATAGCAAGTTAAAATAAGGC	chr14	61919990	+	TAACTGTGGGGTAAATGCGG
PRKCI	sgPRKCI_1	GGAAAGGACGAAACACCGTCAACAGGCAATGAACACCA GTTTTAGAGCTAGAAATAGCAAGTTAAAATAAGGC	chr3	169998008	+	TCAACAGGCAATGAACACCA
PRKCI	sgPRKCI_2	GGAAAGGACGAAACACCGTAAAAGGAAGGATTACGGCC GTTTTAGAGCTAGAAATAGCAAGTTAAAATAAGGC	chr3	170009636	+	TAAAAGGAAGGATTACGGCC
PRKCI	sgPRKCI_3	GGAAAGGACGAAACACCGTCCCACACGGTCGCAGGCGG GTTTTAGAGCTAGAAATAGCAAGTTAAAATAAGGC	chr3	169940488	+	TCCCACACGGTCGCAGGCGG
PRKCI	sgPRKCI_4	GGAAAGGACGAAACACCGGCAAAGGCCCTCAAAGGAGA GTTTTAGAGCTAGAAATAGCAAGTTAAAATAAGGC	chr3	169953050	-	GCAAAGGCCCTCAAAGGAGA
PRKCI	sgPRKCI_5	GGAAAGGACGAAACACCGTGTCTCGAACCTCATTGCAA GTTTTAGAGCTAGAAATAGCAAGTTAAAATAAGGC	chr3	169953066	-	TGTCTCGAACCTCATTGCAA
PRKCQ	sgPRKCQ_1	GGAAAGGACGAAACACCGGAAGCTAATGGCTGAAGCGC GTTTTAGAGCTAGAAATAGCAAGTTAAAATAAGGC	chr10	6528023	-	GAAGCTAATGGCTGAAGCGC
PRKCQ	sgPRKCQ_2	GGAAAGGACGAAACACCGGGAGTCTCCGTTGGATGAGG GTTTTAGAGCTAGAAATAGCAAGTTAAAATAAGGC	chr10	6525524	-	GGAGTCTCCGTTGGATGAGG
PRKCQ	sgPRKCQ_3	GGAAAGGACGAAACACCGCAGCGAGTAGAGCTCCACGG GTTTTAGAGCTAGAAATAGCAAGTTAAAATAAGGC	chr10	6552999	+	CAGCGAGTAGAGCTCCACGG
PRKCQ	sgPRKCQ_4	GGAAAGGACGAAACACCGGAGAGGTGCAGGAAGAACAA GTTTTAGAGCTAGAAATAGCAAGTTAAAATAAGGC	chr10	6552976	-	GAGAGGTGCAGGAAGAACAA
PRKCQ	sgPRKCQ_5	GGAAAGGACGAAACACCGTCATAGATGCCAGACAAAGG GTTTTAGAGCTAGAAATAGCAAGTTAAAATAAGGC	chr10	6528068	-	TCATAGATGCCAGACAAAGG
PRKCZ	sgPRKCZ_1	GGAAAGGACGAAACACCGGAAAGTGGTGAAGAAAGAGC GTTTTAGAGCTAGAAATAGCAAGTTAAAATAAGGC	chr1	2082381	+	GAAAGTGGTGAAGAAAGAGC
PRKCZ	sgPRKCZ_2	GGAAAGGACGAAACACCGGTCATTGAGTACGTCAACGG GTTTTAGAGCTAGAAATAGCAAGTTAAAATAAGGC	chr1	2100967	+	GTCATTGAGTACGTCAACGG
PRKCZ	sgPRKCZ_3	GGAAAGGACGAAACACCGGAGGCAGAGGAAGCTCCCTG GTTTTAGAGCTAGAAATAGCAAGTTAAAATAAGGC	chr1	2101011	+	GAGGCAGAGGAAGCTCCCTG
PRKCZ	sgPRKCZ_4	GGAAAGGACGAAACACCGTGTGCCCGTCCGCATCCAGG GTTTTAGAGCTAGAAATAGCAAGTTAAAATAAGGC	chr1	2103581	-	TGTGCCCGTCCGCATCCAGG
PRKCZ	sgPRKCZ_5	GGAAAGGACGAAACACCGCAACCCGGACATGAACACAG GTTTTAGAGCTAGAAATAGCAAGTTAAAATAAGGC	chr1	2105418	+	CAACCCGGACATGAACACAG
PRX	sgPRX_1	GGAAAGGACGAAACACCGGGAGACGGAGGCGCAGACCG GTTTTAGAGCTAGAAATAGCAAGTTAAAATAAGGC	chr19	40909715	-	GGAGACGGAGGCGCAGACCG
PRX	sgPRX_2	GGAAAGGACGAAACACCGGAAGCGCACTGTGCCCACCG GTTTTAGAGCTAGAAATAGCAAGTTAAAATAAGGC	chr19	40904601	-	GAAGCGCACTGTGCCCACCG
PRX	sgPRX_3	GGAAAGGACGAAACACCGGCTACGAGATCAAGGGCCCG GTTTTAGAGCTAGAAATAGCAAGTTAAAATAAGGC	chr19	40904548	-	GCTACGAGATCAAGGGCCCG
PRX	sgPRX_4	GGAAAGGACGAAACACCGGCCGCCCTCTGCAGGAGCTG GTTTTAGAGCTAGAAATAGCAAGTTAAAATAAGGC	chr19	40909764	-	GCCGCCCTCTGCAGGAGCTG
PRX	sgPRX_5	GGAAAGGACGAAACACCGGGAGTTGGTGGAAATTATCG GTTTTAGAGCTAGAAATAGCAAGTTAAAATAAGGC	chr19	40909736	-	GGAGTTGGTGGAAATTATCG
PTCH1	sgPTCH1_1	GGAAAGGACGAAACACCGGAGGTAAACCTCCTTTGCGG GTTTTAGAGCTAGAAATAGCAAGTTAAAATAAGGC	chr9	98242852	-	GAGGTAAACCTCCTTTGCGG
PTCH1	sgPTCH1_2	GGAAAGGACGAAACACCGGGACACCTCAGACTTTGTGG GTTTTAGAGCTAGAAATAGCAAGTTAAAATAAGGC	chr9	98220498	-	GGACACCTCAGACTTTGTGG
PTCH1	sgPTCH1_3	GGAAAGGACGAAACACCGAAGTTTGTCCACCGCAAAGG GTTTTAGAGCTAGAAATAGCAAGTTAAAATAAGGC	chr9	98242841	+	AAGTTTGTCCACCGCAAAGG
PTCH1	sgPTCH1_4	GGAAAGGACGAAACACCGGATCGGCCGGATTGAGGCAG GTTTTAGAGCTAGAAATAGCAAGTTAAAATAAGGC	chr9	98242713	+	GATCGGCCGGATTGAGGCAG
PTCH1	sgPTCH1_5	GGAAAGGACGAAACACCGGGCACAGTCAAGAACAGCAC GTTTTAGAGCTAGAAATAGCAAGTTAAAATAAGGC	chr9	98242266	-	GGCACAGTCAAGAACAGCAC
PTK2	sgPTK2_1	GGAAAGGACGAAACACCGACAGTGTCCTGGGACTCCGG GTTTTAGAGCTAGAAATAGCAAGTTAAAATAAGGC	chr8	141727722	-	ACAGTGTCCTGGGACTCCGG
PTK2	sgPTK2_2	GGAAAGGACGAAACACCGGGAGCTGTGCACACTTGGAG GTTTTAGAGCTAGAAATAGCAAGTTAAAATAAGGC	chr8	141756861	-	GGAGCTGTGCACACTTGGAG
PTK2	sgPTK2_3	GGAAAGGACGAAACACCGAATGTGGCAGCCCAATGTGG GTTTTAGAGCTAGAAATAGCAAGTTAAAATAAGGC	chr8	141712671	-	AATGTGGCAGCCCAATGTGG
PTK2	sgPTK2_4	GGAAAGGACGAAACACCGAGTGTTGCCAACCCATCTGA GTTTTAGAGCTAGAAATAGCAAGTTAAAATAAGGC	chr8	141711067	-	AGTGTTGCCAACCCATCTGA
PTK2	sgPTK2_5	GGAAAGGACGAAACACCGAAATGGAAGAAGATCAGCGC GTTTTAGAGCTAGAAATAGCAAGTTAAAATAAGGC	chr8	141711017	-	AAATGGAAGAAGATCAGCGC
PTPN11	sgPTPN11_1	GGAAAGGACGAAACACCGGGAGGAACATGACATCGCGG GTTTTAGAGCTAGAAATAGCAAGTTAAAATAAGGC	chr12	112856908	+	GGAGGAACATGACATCGCGG
PTPN11	sgPTPN11_2	GGAAAGGACGAAACACCGGGAATACGGAGAGAACGGTC GTTTTAGAGCTAGAAATAGCAAGTTAAAATAAGGC	chr12	112924280	+	GGAATACGGAGAGAACGGTC
PTPN11	sgPTPN11_3	GGAAAGGACGAAACACCGGCGCACTGGTGATGACAAAG GTTTTAGAGCTAGAAATAGCAAGTTAAAATAAGGC	chr12	112891119	+	GCGCACTGGTGATGACAAAG
PTPN11	sgPTPN11_4	GGAAAGGACGAAACACCGACGGCGTGCCCAGCGACCCT GTTTTAGAGCTAGAAATAGCAAGTTAAAATAAGGC	chr12	112924331	+	ACGGCGTGCCCAGCGACCCT
PTPN11	sgPTPN11_5	GGAAAGGACGAAACACCGTACAGTACTACAACTCAAGC GTTTTAGAGCTAGAAATAGCAAGTTAAAATAAGGC	chr12	112892463	+	TACAGTACTACAACTCAAGC
RAC1	sgRAC1_1	GGAAAGGACGAAACACCGCATACCAATCTCCTTAGCCA GTTTTAGAGCTAGAAATAGCAAGTTAAAATAAGGC	chr7	6441644	-	CATACCAATCTCCTTAGCCA
RAC1	sgRAC1_2	GGAAAGGACGAAACACCGTCTAGTGGTATCCTGAGGTG GTTTTAGAGCTAGAAATAGCAAGTTAAAATAAGGC	chr7	6441494	+	TCTAGTGGTATCCTGAGGTG
RAC1	sgRAC1_3	GGAAAGGACGAAACACCGTTACTGTTTGCGGATAGGAT GTTTTAGAGCTAGAAATAGCAAGTTAAAATAAGGC	chr7	6431657	-	TTACTGTTTGCGGATAGGAT
RAC1	sgRAC1_4	GGAAAGGACGAAACACCGAATCCCCACCTACCTTTGCA GTTTTAGAGCTAGAAATAGCAAGTTAAAATAAGGC	chr7	6439813	-	AATCCCCACCTACCTTTGCA
RAC1	sgRAC1_5	GGAAAGGACGAAACACCGGTGTGAGCGCCGAGCACTCC GTTTTAGAGCTAGAAATAGCAAGTTAAAATAAGGC	chr7	6441963	-	GTGTGAGCGCCGAGCACTCC
RAD21	sgRAD21_1	GGAAAGGACGAAACACCGGATCGTGAGATAATGAGAGA GTTTTAGAGCTAGAAATAGCAAGTTAAAATAAGGC	chr8	117869676	-	GATCGTGAGATAATGAGAGA
RAD21	sgRAD21_2	GGAAAGGACGAAACACCGATGATGTGGAAAGAGACAGG GTTTTAGAGCTAGAAATAGCAAGTTAAAATAAGGC	chr8	117866545	-	ATGATGTGGAAAGAGACAGG
RAD21	sgRAD21_3	GGAAAGGACGAAACACCGGTGGAATAACAGACTACTGA GTTTTAGAGCTAGAAATAGCAAGTTAAAATAAGGC	chr8	117866486	-	GTGGAATAACAGACTACTGA
RAD21	sgRAD21_4	GGAAAGGACGAAACACCGGTGTAATTTAGAGAGCAGCG GTTTTAGAGCTAGAAATAGCAAGTTAAAATAAGGC	chr8	117878848	-	GTGTAATTTAGAGAGCAGCG
RAD21	sgRAD21_5	GGAAAGGACGAAACACCGACATACTCTAAGTCAGGCAG GTTTTAGAGCTAGAAATAGCAAGTTAAAATAAGGC	chr8	117874074	+	ACATACTCTAAGTCAGGCAG
RAF1	sgRAF1_1	GGAAAGGACGAAACACCGGCCGAACAAGCAAAGAACAG GTTTTAGAGCTAGAAATAGCAAGTTAAAATAAGGC	chr3	12660016	-	GCCGAACAAGCAAAGAACAG
RAF1	sgRAF1_2	GGAAAGGACGAAACACCGATTGTGACCCAGTGGTGCGA GTTTTAGAGCTAGAAATAGCAAGTTAAAATAAGGC	chr3	12632393	-	ATTGTGACCCAGTGGTGCGA
RAF1	sgRAF1_3	GGAAAGGACGAAACACCGGCTTGGAAGACGATCAGCAA GTTTTAGAGCTAGAAATAGCAAGTTAAAATAAGGC	chr3	12660183	-	GCTTGGAAGACGATCAGCAA
RAF1	sgRAF1_4	GGAAAGGACGAAACACCGTATGAAAGCACTCAAGGTGA GTTTTAGAGCTAGAAATAGCAAGTTAAAATAAGGC	chr3	12653504	-	TATGAAAGCACTCAAGGTGA
RAF1	sgRAF1_5	GGAAAGGACGAAACACCGGGAGAGGGAACCTTCAGATG GTTTTAGAGCTAGAAATAGCAAGTTAAAATAAGGC	chr3	12645713	+	GGAGAGGGAACCTTCAGATG
RALA	sgRALA_1	GGAAAGGACGAAACACCGGAAGAAGGTAGTGCTAGATG GTTTTAGAGCTAGAAATAGCAAGTTAAAATAAGGC	chr7	39730022	+	GAAGAAGGTAGTGCTAGATG
RALA	sgRALA_2	GGAAAGGACGAAACACCGAATGGCTGCAAATAAGCCCA GTTTTAGAGCTAGAAATAGCAAGTTAAAATAAGGC	chr7	39726266	+	AATGGCTGCAAATAAGCCCA
RALA	sgRALA_3	GGAAAGGACGAAACACCGAAAGTCATCATGGTGGGCAG GTTTTAGAGCTAGAAATAGCAAGTTAAAATAAGGC	chr7	39726312	+	AAAGTCATCATGGTGGGCAG
RALA	sgRALA_4	GGAAAGGACGAAACACCGCAACTACTTCCGAAGTGGGG GTTTTAGAGCTAGAAATAGCAAGTTAAAATAAGGC	chr7	39730106	+	CAACTACTTCCGAAGTGGGG
RALA	sgRALA_5	GGAAAGGACGAAACACCGGCAGTGGAATGTTAACTACG GTTTTAGAGCTAGAAATAGCAAGTTAAAATAAGGC	chr7	39736401	+	GCAGTGGAATGTTAACTACG
RALB	sgRALB_1	GGAAAGGACGAAACACCGAAGGTGATCATGGTTGGCAG GTTTTAGAGCTAGAAATAGCAAGTTAAAATAAGGC	chr2	121036286	+	AAGGTGATCATGGTTGGCAG
RALB	sgRALB_2	GGAAAGGACGAAACACCGATAGATATTCTGGACACCGC GTTTTAGAGCTAGAAATAGCAAGTTAAAATAAGGC	chr2	121043525	+	ATAGATATTCTGGACACCGC
RALB	sgRALB_3	GGAAAGGACGAAACACCGAGTCTGACCTAGAGGAGCGG GTTTTAGAGCTAGAAATAGCAAGTTAAAATAAGGC	chr2	121047218	+	AGTCTGACCTAGAGGAGCGG
RALB	sgRALB_4	GGAAAGGACGAAACACCGGCGGAGGCAGGTGCCTGTGG GTTTTAGAGCTAGAAATAGCAAGTTAAAATAAGGC	chr2	121047234	+	GCGGAGGCAGGTGCCTGTGG
RALB	sgRALB_5	GGAAAGGACGAAACACCGGCTTCAGTTCATGTATGACG GTTTTAGAGCTAGAAATAGCAAGTTAAAATAAGGC	chr2	121036333	+	GCTTCAGTTCATGTATGACG
REL	sgREL_1	GGAAAGGACGAAACACCGATTGGGTTCGAGACAACAGG GTTTTAGAGCTAGAAATAGCAAGTTAAAATAAGGC	chr2	61144122	-	ATTGGGTTCGAGACAACAGG
REL	sgREL_2	GGAAAGGACGAAACACCGTAATTGAACAACCCAGGCAG GTTTTAGAGCTAGAAATAGCAAGTTAAAATAAGGC	chr2	61118842	+	TAATTGAACAACCCAGGCAG
REL	sgREL_3	GGAAAGGACGAAACACCGGTTGGAAAAGACTGCAGAGA GTTTTAGAGCTAGAAATAGCAAGTTAAAATAAGGC	chr2	61121616	+	GTTGGAAAAGACTGCAGAGA
REL	sgREL_4	GGAAAGGACGAAACACCGAAGAATTGTGGAAGTGTCAG GTTTTAGAGCTAGAAATAGCAAGTTAAAATAAGGC	chr2	61145367	+	AAGAATTGTGGAAGTGTCAG
REL	sgREL_5	GGAAAGGACGAAACACCGGAACCGAGGAGACCAGGTCT GTTTTAGAGCTAGAAATAGCAAGTTAAAATAAGGC	chr2	61147729	-	GAACCGAGGAGACCAGGTCT
RELA	sgRELA_1	GGAAAGGACGAAACACCGTCATTGAGCAGCCCAAGCAG GTTTTAGAGCTAGAAATAGCAAGTTAAAATAAGGC	chr11	65429507	-	TCATTGAGCAGCCCAAGCAG
RELA	sgRELA_2	GGAAAGGACGAAACACCGGAAGAAGCGGGACCTGGAGC GTTTTAGAGCTAGAAATAGCAAGTTAAAATAAGGC	chr11	65427640	-	GAAGAAGCGGGACCTGGAGC
RELA	sgRELA_3	GGAAAGGACGAAACACCGGAGAAAGGACAGGCGGCAGG GTTTTAGAGCTAGAAATAGCAAGTTAAAATAAGGC	chr11	65427155	+	GAGAAAGGACAGGCGGCAGG
RELA	sgRELA_4	GGAAAGGACGAAACACCGGGAAGATCTCATCCCCACCG GTTTTAGAGCTAGAAATAGCAAGTTAAAATAAGGC	chr11	65426213	+	GGAAGATCTCATCCCCACCG
RELA	sgRELA_5	GGAAAGGACGAAACACCGGGCTGGGGTCTGCGTAGGGA GTTTTAGAGCTAGAAATAGCAAGTTAAAATAAGGC	chr11	65425851	+	GGCTGGGGTCTGCGTAGGGA
RELB	sgRELB_1	GGAAAGGACGAAACACCGGCTGGGACCCACCTGAGCCG GTTTTAGAGCTAGAAATAGCAAGTTAAAATAAGGC	chr19	45537779	-	GCTGGGACCCACCTGAGCCG
RELB	sgRELB_2	GGAAAGGACGAAACACCGGTGGGGAAAGACTGCACCGA GTTTTAGAGCTAGAAATAGCAAGTTAAAATAAGGC	chr19	45525401	+	GTGGGGAAAGACTGCACCGA
RELB	sgRELB_3	GGAAAGGACGAAACACCGATGGCATCGAGAGCAAACGG GTTTTAGAGCTAGAAATAGCAAGTTAAAATAAGGC	chr19	45537715	+	ATGGCATCGAGAGCAAACGG
RELB	sgRELB_4	GGAAAGGACGAAACACCGGAACGGCTTCGGCCTGGACG GTTTTAGAGCTAGAAATAGCAAGTTAAAATAAGGC	chr19	45515219	+	GAACGGCTTCGGCCTGGACG
RELB	sgRELB_5	GGAAAGGACGAAACACCGGCCACGCCTGGTGTCTCGCG GTTTTAGAGCTAGAAATAGCAAGTTAAAATAAGGC	chr19	45515267	+	GCCACGCCTGGTGTCTCGCG
RET	sgRET_1	GGAAAGGACGAAACACCGAGGGGTGGTCACCTCAGCCG GTTTTAGAGCTAGAAATAGCAAGTTAAAATAAGGC	chr10	43606747	+	AGGGGTGGTCACCTCAGCCG
RET	sgRET_2	GGAAAGGACGAAACACCGGGGTCTCCACAACATCGCAG GTTTTAGAGCTAGAAATAGCAAGTTAAAATAAGGC	chr10	43608359	-	GGGTCTCCACAACATCGCAG
RET	sgRET_3	GGAAAGGACGAAACACCGCAACAGCAGACGCAGCCCCG GTTTTAGAGCTAGAAATAGCAAGTTAAAATAAGGC	chr10	43572732	-	CAACAGCAGACGCAGCCCCG
RET	sgRET_4	GGAAAGGACGAAACACCGCAACTGGATCTGCATCCAGG GTTTTAGAGCTAGAAATAGCAAGTTAAAATAAGGC	chr10	43596082	+	CAACTGGATCTGCATCCAGG
RET	sgRET_5	GGAAAGGACGAAACACCGGGCTCCGGTTAAGGTAGAGG GTTTTAGAGCTAGAAATAGCAAGTTAAAATAAGGC	chr10	43596115	-	GGCTCCGGTTAAGGTAGAGG
RGN	sgRGN_1	GGAAAGGACGAAACACCGGTGGCTCTTCGCCAGTCGGG GTTTTAGAGCTAGAAATAGCAAGTTAAAATAAGGC	chrX	46943834	+	GTGGCTCTTCGCCAGTCGGG
RGN	sgRGN_2	GGAAAGGACGAAACACCGGATGGGAAGGTGGATCCCGC GTTTTAGAGCTAGAAATAGCAAGTTAAAATAAGGC	chrX	46943963	+	GATGGGAAGGTGGATCCCGC
RGN	sgRGN_3	GGAAAGGACGAAACACCGCAATCGCTTCAATGATGGGA GTTTTAGAGCTAGAAATAGCAAGTTAAAATAAGGC	chrX	46943950	+	CAATCGCTTCAATGATGGGA
RGN	sgRGN_4	GGAAAGGACGAAACACCGTGGGTGGCCTGTTACAATGG GTTTTAGAGCTAGAAATAGCAAGTTAAAATAAGGC	chrX	46951157	+	TGGGTGGCCTGTTACAATGG
RGN	sgRGN_5	GGAAAGGACGAAACACCGTATGTGACCTGCGCCCGGGA GTTTTAGAGCTAGAAATAGCAAGTTAAAATAAGGC	chrX	46951540	+	TATGTGACCTGCGCCCGGGA
RHOA	sgRHOA_1	GGAAAGGACGAAACACCGGGAGCTAGCCAAGATGAAGC GTTTTAGAGCTAGAAATAGCAAGTTAAAATAAGGC	chr3	49399931	-	GGAGCTAGCCAAGATGAAGC
RHOA	sgRHOA_2	GGAAAGGACGAAACACCGAATCACCAGTTTCTTCCGGA GTTTTAGAGCTAGAAATAGCAAGTTAAAATAAGGC	chr3	49412993	+	AATCACCAGTTTCTTCCGGA
RHOA	sgRHOA_3	GGAAAGGACGAAACACCGGAACTATGTGGCAGATATCG GTTTTAGAGCTAGAAATAGCAAGTTAAAATAAGGC	chr3	49412884	-	GAACTATGTGGCAGATATCG
RHOA	sgRHOA_4	GGAAAGGACGAAACACCGGAATGATGAGCACACAAGGC GTTTTAGAGCTAGAAATAGCAAGTTAAAATAAGGC	chr3	49399952	-	GAATGATGAGCACACAAGGC
RHOA	sgRHOA_5	GGAAAGGACGAAACACCGACTGTGGGCACATACACCTC GTTTTAGAGCTAGAAATAGCAAGTTAAAATAAGGC	chr3	49412910	+	ACTGTGGGCACATACACCTC
RICTOR	sgRICTOR_1	GGAAAGGACGAAACACCGGAGGTGGTGGCCCTTCGAGG GTTTTAGAGCTAGAAATAGCAAGTTAAAATAAGGC	chr5	38982105	-	GAGGTGGTGGCCCTTCGAGG
RICTOR	sgRICTOR_2	GGAAAGGACGAAACACCGAGGGCGGAATGACAGCGGCG GTTTTAGAGCTAGAAATAGCAAGTTAAAATAAGGC	chr5	39074243	-	AGGGCGGAATGACAGCGGCG
RICTOR	sgRICTOR_3	GGAAAGGACGAAACACCGGTCCCGCTGGATCTGACCCG GTTTTAGAGCTAGAAATAGCAAGTTAAAATAAGGC	chr5	39074215	-	GTCCCGCTGGATCTGACCCG
RICTOR	sgRICTOR_4	GGAAAGGACGAAACACCGAGCGTATGAGAAGAACCTGG GTTTTAGAGCTAGAAATAGCAAGTTAAAATAAGGC	chr5	38950063	+	AGCGTATGAGAAGAACCTGG
RICTOR	sgRICTOR_5	GGAAAGGACGAAACACCGCATTGGTCTTGCTCTCCCGG GTTTTAGAGCTAGAAATAGCAAGTTAAAATAAGGC	chr5	38947389	-	CATTGGTCTTGCTCTCCCGG
ROCK1	sgROCK1_1	GGAAAGGACGAAACACCGGAAGCTGAACGAAGAGACAG GTTTTAGAGCTAGAAATAGCAAGTTAAAATAAGGC	chr18	18586347	-	GAAGCTGAACGAAGAGACAG
ROCK1	sgROCK1_2	GGAAAGGACGAAACACCGGCAGACACTTTATAAAACCC GTTTTAGAGCTAGAAATAGCAAGTTAAAATAAGGC	chr18	18559950	-	GCAGACACTTTATAAAACCC
ROCK1	sgROCK1_3	GGAAAGGACGAAACACCGAGAGAAAATGAAGAAGGCAG GTTTTAGAGCTAGAAATAGCAAGTTAAAATAAGGC	chr18	18549082	-	AGAGAAAATGAAGAAGGCAG
ROCK1	sgROCK1_4	GGAAAGGACGAAACACCGATATAAACTGGAGAAGGAGG GTTTTAGAGCTAGAAATAGCAAGTTAAAATAAGGC	chr18	18548801	-	ATATAAACTGGAGAAGGAGG
ROCK1	sgROCK1_5	GGAAAGGACGAAACACCGGTAGTGAAGGTGATTGGTAG GTTTTAGAGCTAGAAATAGCAAGTTAAAATAAGGC	chr18	18629766	-	GTAGTGAAGGTGATTGGTAG
RORA	sgRORA_1	GGAAAGGACGAAACACCGGTAATCGACAGTGTTGGCAG GTTTTAGAGCTAGAAATAGCAAGTTAAAATAAGGC	chr15	60806848	+	GTAATCGACAGTGTTGGCAG
RORA	sgRORA_2	GGAAAGGACGAAACACCGCAGGTAGAAGCTGCTGACGG GTTTTAGAGCTAGAAATAGCAAGTTAAAATAAGGC	chr15	60803576	+	CAGGTAGAAGCTGCTGACGG
RORA	sgRORA_3	GGAAAGGACGAAACACCGAAGAGCTCCAGCAGATAACG GTTTTAGAGCTAGAAATAGCAAGTTAAAATAAGGC	chr15	60797752	-	AAGAGCTCCAGCAGATAACG
RORA	sgRORA_4	GGAAAGGACGAAACACCGGCCGTAGGGATGTCTCGAGA GTTTTAGAGCTAGAAATAGCAAGTTAAAATAAGGC	chr15	60806817	-	GCCGTAGGGATGTCTCGAGA
RORA	sgRORA_5	GGAAAGGACGAAACACCGGCCATTACCTAATTCTGCCA GTTTTAGAGCTAGAAATAGCAAGTTAAAATAAGGC	chr15	60803417	+	GCCATTACCTAATTCTGCCA
RPIA	sgRPIA_1	GGAAAGGACGAAACACCGGCTGTTCCCTCCTCCGCCGG GTTTTAGAGCTAGAAATAGCAAGTTAAAATAAGGC	chr2	88991296	-	GCTGTTCCCTCCTCCGCCGG
RPIA	sgRPIA_2	GGAAAGGACGAAACACCGGCACAGTCTGGGACCCGTGG GTTTTAGAGCTAGAAATAGCAAGTTAAAATAAGGC	chr2	88991355	+	GCACAGTCTGGGACCCGTGG
RPIA	sgRPIA_3	GGAAAGGACGAAACACCGCGAGGAGGCCAAGAAGCTGG GTTTTAGAGCTAGAAATAGCAAGTTAAAATAAGGC	chr2	88991450	+	CGAGGAGGCCAAGAAGCTGG
RPIA	sgRPIA_4	GGAAAGGACGAAACACCGGGCTGTGGAGAACCACGTGA GTTTTAGAGCTAGAAATAGCAAGTTAAAATAAGGC	chr2	88991480	+	GGCTGTGGAGAACCACGTGA
RPIA	sgRPIA_5	GGAAAGGACGAAACACCGCAAGTGCTGGGAATTGGAAG GTTTTAGAGCTAGAAATAGCAAGTTAAAATAAGGC	chr2	88998008	+	CAAGTGCTGGGAATTGGAAG
RPL22	sgRPL22_1	GGAAAGGACGAAACACCGCATACTAACCACAGGAGCCA GTTTTAGAGCTAGAAATAGCAAGTTAAAATAAGGC	chr1	6259613	+	CATACTAACCACAGGAGCCA
RPL22	sgRPL22_2	GGAAAGGACGAAACACCGTGATTCCATCTTCTACAGGG GTTTTAGAGCTAGAAATAGCAAGTTAAAATAAGGC	chr1	6257729	+	TGATTCCATCTTCTACAGGG
RPL22	sgRPL22_3	GGAAAGGACGAAACACCGCAAGATCACCGTGACATCCG GTTTTAGAGCTAGAAATAGCAAGTTAAAATAAGGC	chr1	6253009	-	CAAGATCACCGTGACATCCG
RPL22	sgRPL22_4	GGAAAGGACGAAACACCGGAAAGGCACCTCGGATGTCA GTTTTAGAGCTAGAAATAGCAAGTTAAAATAAGGC	chr1	6252998	+	GAAAGGCACCTCGGATGTCA
RPL22	sgRPL22_5	GGAAAGGACGAAACACCGGATTAACCAGGACGAAGAAG GTTTTAGAGCTAGAAATAGCAAGTTAAAATAAGGC	chr1	6246752	-	GATTAACCAGGACGAAGAAG
RPL5	sgRPL5_1	GGAAAGGACGAAACACCGGTGAAATTTAGAAGACGACG GTTTTAGAGCTAGAAATAGCAAGTTAAAATAAGGC	chr1	93298994	+	GTGAAATTTAGAAGACGACG
RPL5	sgRPL5_2	GGAAAGGACGAAACACCGGAGGCTTGTCTATCCCTCAC GTTTTAGAGCTAGAAATAGCAAGTTAAAATAAGGC	chr1	93301928	+	GAGGCTTGTCTATCCCTCAC
RPL5	sgRPL5_3	GGAAAGGACGAAACACCGTTTAGTACCAAACGATTCCC GTTTTAGAGCTAGAAATAGCAAGTTAAAATAAGGC	chr1	93303008	+	TTTAGTACCAAACGATTCCC
RPL5	sgRPL5_4	GGAAAGGACGAAACACCGAGTACATCGGAAGCACATCA GTTTTAGAGCTAGAAATAGCAAGTTAAAATAAGGC	chr1	93303064	+	AGTACATCGGAAGCACATCA
RPL5	sgRPL5_5	GGAAAGGACGAAACACCGGGATCGGGTAGCTCAAAAGA GTTTTAGAGCTAGAAATAGCAAGTTAAAATAAGGC	chr1	93307359	+	GGATCGGGTAGCTCAAAAGA
RPS6KB1	sgRPS6KB1_1	GGAAAGGACGAAACACCGCCATGAGGCGACGAAGGAGG GTTTTAGAGCTAGAAATAGCAAGTTAAAATAAGGC	chr17	57970544	+	CCATGAGGCGACGAAGGAGG
RPS6KB1	sgRPS6KB1_2	GGAAAGGACGAAACACCGCATAGACCTGGACCAGCCAG GTTTTAGAGCTAGAAATAGCAAGTTAAAATAAGGC	chr17	57970632	+	CATAGACCTGGACCAGCCAG
RPS6KB1	sgRPS6KB1_3	GGAAAGGACGAAACACCGTCAGAAACTAGTGTGAACAG GTTTTAGAGCTAGAAATAGCAAGTTAAAATAAGGC	chr17	57990076	+	TCAGAAACTAGTGTGAACAG
RPS6KB1	sgRPS6KB1_4	GGAAAGGACGAAACACCGGGACGGCTTTTACCCAGCCC GTTTTAGAGCTAGAAATAGCAAGTTAAAATAAGGC	chr17	57970566	+	GGACGGCTTTTACCCAGCCC
RPS6KB1	sgRPS6KB1_5	GGAAAGGACGAAACACCGCTTCCGAGACAGGGAAGCTG GTTTTAGAGCTAGAAATAGCAAGTTAAAATAAGGC	chr17	57970590	+	CTTCCGAGACAGGGAAGCTG
RPTOR	sgRPTOR_1	GGAAAGGACGAAACACCGTGGTCTTCACCACATCGGGA GTTTTAGAGCTAGAAATAGCAAGTTAAAATAAGGC	chr17	78599544	-	TGGTCTTCACCACATCGGGA
RPTOR	sgRPTOR_2	GGAAAGGACGAAACACCGGCAGAGCCTTGACCCAACTG GTTTTAGAGCTAGAAATAGCAAGTTAAAATAAGGC	chr17	78681652	+	GCAGAGCCTTGACCCAACTG
RPTOR	sgRPTOR_3	GGAAAGGACGAAACACCGCCGGCCCACAGTCAACGGGG GTTTTAGAGCTAGAAATAGCAAGTTAAAATAAGGC	chr17	78681760	+	CCGGCCCACAGTCAACGGGG
RPTOR	sgRPTOR_4	GGAAAGGACGAAACACCGACAGCGGGAGCAGGAGCTGG GTTTTAGAGCTAGAAATAGCAAGTTAAAATAAGGC	chr17	78704485	+	ACAGCGGGAGCAGGAGCTGG
RPTOR	sgRPTOR_5	GGAAAGGACGAAACACCGGGGGAGCACGTTCCACGCGA GTTTTAGAGCTAGAAATAGCAAGTTAAAATAAGGC	chr17	78796078	-	GGGGAGCACGTTCCACGCGA
SDHA	sgSDHA_1	GGAAAGGACGAAACACCGGTCCTGCCCTACCTGTAGGG GTTTTAGAGCTAGAAATAGCAAGTTAAAATAAGGC	chr5	231108	-	GTCCTGCCCTACCTGTAGGG
SDHA	sgSDHA_2	GGAAAGGACGAAACACCGGCGATACGCCCCTGTCGCGA GTTTTAGAGCTAGAAATAGCAAGTTAAAATAAGGC	chr5	233680	+	GCGATACGCCCCTGTCGCGA
SDHA	sgSDHA_3	GGAAAGGACGAAACACCGGCGGTTGGCACCATGTACCG GTTTTAGAGCTAGAAATAGCAAGTTAAAATAAGGC	chr5	236616	-	GCGGTTGGCACCATGTACCG
SDHA	sgSDHA_4	GGAAAGGACGAAACACCGGGATGCCATCCACTACATGA GTTTTAGAGCTAGAAATAGCAAGTTAAAATAAGGC	chr5	225629	+	GGATGCCATCCACTACATGA
SDHA	sgSDHA_5	GGAAAGGACGAAACACCGGCCCATCACCTCGACCACGG GTTTTAGAGCTAGAAATAGCAAGTTAAAATAAGGC	chr5	225667	-	GCCCATCACCTCGACCACGG
SETBP1	sgSETBP1_1	GGAAAGGACGAAACACCGCAAGGAGGCAAACTTCACAG GTTTTAGAGCTAGAAATAGCAAGTTAAAATAAGGC	chr18	42281590	+	CAAGGAGGCAAACTTCACAG
SETBP1	sgSETBP1_2	GGAAAGGACGAAACACCGAGAGCGCATGGAGCCAGAGG GTTTTAGAGCTAGAAATAGCAAGTTAAAATAAGGC	chr18	42281467	+	AGAGCGCATGGAGCCAGAGG
SETBP1	sgSETBP1_3	GGAAAGGACGAAACACCGGGGCGAGTCAGACTTCCTGC GTTTTAGAGCTAGAAATAGCAAGTTAAAATAAGGC	chr18	42281353	+	GGGCGAGTCAGACTTCCTGC
SETBP1	sgSETBP1_4	GGAAAGGACGAAACACCGACCTGGGAAGGGGATCCCGG GTTTTAGAGCTAGAAATAGCAAGTTAAAATAAGGC	chr18	42281440	+	ACCTGGGAAGGGGATCCCGG
SETBP1	sgSETBP1_5	GGAAAGGACGAAACACCGGAGGAGGATGAACTAGGCTC GTTTTAGAGCTAGAAATAGCAAGTTAAAATAAGGC	chr18	42281486	+	GAGGAGGATGAACTAGGCTC
SF3B1	sgSF3B1_1	GGAAAGGACGAAACACCGAAGATCGCCAAGACTCACGA GTTTTAGAGCTAGAAATAGCAAGTTAAAATAAGGC	chr2	198299698	-	AAGATCGCCAAGACTCACGA
SF3B1	sgSF3B1_2	GGAAAGGACGAAACACCGGCAGCTCTTGATGAAGCTCA GTTTTAGAGCTAGAAATAGCAAGTTAAAATAAGGC	chr2	198288641	-	GCAGCTCTTGATGAAGCTCA
SF3B1	sgSF3B1_3	GGAAAGGACGAAACACCGGCAAAAGGATCAAGACGCTC GTTTTAGAGCTAGAAATAGCAAGTTAAAATAAGGC	chr2	198285157	+	GCAAAAGGATCAAGACGCTC
SF3B1	sgSF3B1_4	GGAAAGGACGAAACACCGGCCAGGATATCATGCCCCTG GTTTTAGAGCTAGAAATAGCAAGTTAAAATAAGGC	chr2	198285791	-	GCCAGGATATCATGCCCCTG
SF3B1	sgSF3B1_5	GGAAAGGACGAAACACCGGGAGGTCTGTGCTCAGCAAA GTTTTAGAGCTAGAAATAGCAAGTTAAAATAAGGC	chr2	198285238	+	GGAGGTCTGTGCTCAGCAAA
SIN3A	sgSIN3A_1	GGAAAGGACGAAACACCGACAGCGGTGCAGCCCCACGG GTTTTAGAGCTAGAAATAGCAAGTTAAAATAAGGC	chr15	75715070	-	ACAGCGGTGCAGCCCCACGG
SIN3A	sgSIN3A_2	GGAAAGGACGAAACACCGGGTGTGTGAGGCTGGACCGG GTTTTAGAGCTAGAAATAGCAAGTTAAAATAAGGC	chr15	75703987	+	GGTGTGTGAGGCTGGACCGG
SIN3A	sgSIN3A_3	GGAAAGGACGAAACACCGGCAGCAGGAAAAGGAAGGGA GTTTTAGAGCTAGAAATAGCAAGTTAAAATAAGGC	chr15	75668155	-	GCAGCAGGAAAAGGAAGGGA
SIN3A	sgSIN3A_4	GGAAAGGACGAAACACCGGCAGCAATTTCAGAGGCTGA GTTTTAGAGCTAGAAATAGCAAGTTAAAATAAGGC	chr15	75714990	-	GCAGCAATTTCAGAGGCTGA
SIN3A	sgSIN3A_5	GGAAAGGACGAAACACCGTGAGGTGCAAACCAATGACA GTTTTAGAGCTAGAAATAGCAAGTTAAAATAAGGC	chr15	75705265	-	TGAGGTGCAAACCAATGACA
SKP2	sgSKP2_1	GGAAAGGACGAAACACCGTGAAATCAAAACACCAGGAG GTTTTAGAGCTAGAAATAGCAAGTTAAAATAAGGC	chr5	36171723	-	TGAAATCAAAACACCAGGAG
SKP2	sgSKP2_2	GGAAAGGACGAAACACCGGTAGCCGCTAAGATTCAGCT GTTTTAGAGCTAGAAATAGCAAGTTAAAATAAGGC	chr5	36171794	-	GTAGCCGCTAAGATTCAGCT
SKP2	sgSKP2_3	GGAAAGGACGAAACACCGGACTGAGTGATAGGTGTTGG GTTTTAGAGCTAGAAATAGCAAGTTAAAATAAGGC	chr5	36177344	-	GACTGAGTGATAGGTGTTGG
SKP2	sgSKP2_4	GGAAAGGACGAAACACCGGGTGTTGGAGGTAGTTGAGC GTTTTAGAGCTAGAAATAGCAAGTTAAAATAAGGC	chr5	36177332	-	GGTGTTGGAGGTAGTTGAGC
SKP2	sgSKP2_5	GGAAAGGACGAAACACCGCACTGAAAAGCATGTACAGG GTTTTAGAGCTAGAAATAGCAAGTTAAAATAAGGC	chr5	36171741	+	CACTGAAAAGCATGTACAGG
SLC16A1	sgSLC16A1_1	GGAAAGGACGAAACACCGCATGACAGCCAACATTATGG GTTTTAGAGCTAGAAATAGCAAGTTAAAATAAGGC	chr1	113471724	+	CATGACAGCCAACATTATGG
SLC16A1	sgSLC16A1_2	GGAAAGGACGAAACACCGGGCCCAAGCCAACCAAGGCA GTTTTAGAGCTAGAAATAGCAAGTTAAAATAAGGC	chr1	113460413	-	GGCCCAAGCCAACCAAGGCA
SLC16A1	sgSLC16A1_3	GGAAAGGACGAAACACCGACTGGACCTCCAACTGCTGG GTTTTAGAGCTAGAAATAGCAAGTTAAAATAAGGC	chr1	113471905	+	ACTGGACCTCCAACTGCTGG
SLC16A1	sgSLC16A1_4	GGAAAGGACGAAACACCGAAATGCATAAGAGAAGCCGA GTTTTAGAGCTAGAAATAGCAAGTTAAAATAAGGC	chr1	113471823	+	AAATGCATAAGAGAAGCCGA
SLC16A1	sgSLC16A1_5	GGAAAGGACGAAACACCGGAACACAGGGCTGCCTGCCA GTTTTAGAGCTAGAAATAGCAAGTTAAAATAAGGC	chr1	113460557	+	GAACACAGGGCTGCCTGCCA
SLC16A3	sgSLC16A3_1	GGAAAGGACGAAACACCGGGTGCTGCTGATGGAGGCGG GTTTTAGAGCTAGAAATAGCAAGTTAAAATAAGGC	chr17	80195720	+	GGTGCTGCTGATGGAGGCGG
SLC16A3	sgSLC16A3_2	GGAAAGGACGAAACACCGGGAGGGGCCGTGGTGGACGA GTTTTAGAGCTAGAAATAGCAAGTTAAAATAAGGC	chr17	80193888	+	GGAGGGGCCGTGGTGGACGA
SLC16A3	sgSLC16A3_3	GGAAAGGACGAAACACCGGAGCATGGCCAGCAGGATGG GTTTTAGAGCTAGAAATAGCAAGTTAAAATAAGGC	chr17	80194078	-	GAGCATGGCCAGCAGGATGG
SLC16A3	sgSLC16A3_4	GGAAAGGACGAAACACCGCAGGTCTAGCAGGCGCCGGG GTTTTAGAGCTAGAAATAGCAAGTTAAAATAAGGC	chr17	80195287	-	CAGGTCTAGCAGGCGCCGGG
SLC16A3	sgSLC16A3_5	GGAAAGGACGAAACACCGGAGCCCCAGCACCATGACCG GTTTTAGAGCTAGAAATAGCAAGTTAAAATAAGGC	chr17	80195353	-	GAGCCCCAGCACCATGACCG
SLC16A4	sgSLC16A4_1	GGAAAGGACGAAACACCGGCAGGTTAGTGATGCCGCAG GTTTTAGAGCTAGAAATAGCAAGTTAAAATAAGGC	chr1	110919670	+	GCAGGTTAGTGATGCCGCAG
SLC16A4	sgSLC16A4_2	GGAAAGGACGAAACACCGATGGTGTAGGTCATAAGTAG GTTTTAGAGCTAGAAATAGCAAGTTAAAATAAGGC	chr1	110919624	+	ATGGTGTAGGTCATAAGTAG
SLC16A4	sgSLC16A4_3	GGAAAGGACGAAACACCGGATGGCAAAGCAGATGGTGT GTTTTAGAGCTAGAAATAGCAAGTTAAAATAAGGC	chr1	110919611	+	GATGGCAAAGCAGATGGTGT
SLC16A4	sgSLC16A4_4	GGAAAGGACGAAACACCGAAGGTGTTACCTGCTATAGG GTTTTAGAGCTAGAAATAGCAAGTTAAAATAAGGC	chr1	110918070	+	AAGGTGTTACCTGCTATAGG
SLC16A4	sgSLC16A4_5	GGAAAGGACGAAACACCGCATAAGTAGTGGAAATGTGG GTTTTAGAGCTAGAAATAGCAAGTTAAAATAAGGC	chr1	110919635	+	CATAAGTAGTGGAAATGTGG
SLC16A7	sgSLC16A7_1	GGAAAGGACGAAACACCGTAAATACGGCAGCCGGCCGG GTTTTAGAGCTAGAAATAGCAAGTTAAAATAAGGC	chr12	60165025	+	TAAATACGGCAGCCGGCCGG
SLC16A7	sgSLC16A7_2	GGAAAGGACGAAACACCGCCTGTGCATCCACCTCCAGA GTTTTAGAGCTAGAAATAGCAAGTTAAAATAAGGC	chr12	60098607	+	CCTGTGCATCCACCTCCAGA
SLC16A7	sgSLC16A7_3	GGAAAGGACGAAACACCGGAAAACAGGACTTCCTGCCA GTTTTAGAGCTAGAAATAGCAAGTTAAAATAAGGC	chr12	60168528	-	GAAAACAGGACTTCCTGCCA
SLC16A7	sgSLC16A7_4	GGAAAGGACGAAACACCGCAACCCCATCCTCCATCTGG GTTTTAGAGCTAGAAATAGCAAGTTAAAATAAGGC	chr12	60098622	-	CAACCCCATCCTCCATCTGG
SLC16A7	sgSLC16A7_5	GGAAAGGACGAAACACCGCGGCCGGTGGTGATAGCAGG GTTTTAGAGCTAGAAATAGCAAGTTAAAATAAGGC	chr12	60165038	+	CGGCCGGTGGTGATAGCAGG
SLC25A1	sgSLC25A1_1	GGAAAGGACGAAACACCGGGTACAGGCCCAGGACGCCA GTTTTAGAGCTAGAAATAGCAAGTTAAAATAAGGC	chr22	19165504	+	GGTACAGGCCCAGGACGCCA
SLC25A1	sgSLC25A1_2	GGAAAGGACGAAACACCGGACGGCTGGACAGCACGCGT GTTTTAGAGCTAGAAATAGCAAGTTAAAATAAGGC	chr22	19165312	-	GACGGCTGGACAGCACGCGT
SLC25A1	sgSLC25A1_3	GGAAAGGACGAAACACCGGTACAGAGGATTCTTCCACG GTTTTAGAGCTAGAAATAGCAAGTTAAAATAAGGC	chr22	19164660	-	GTACAGAGGATTCTTCCACG
SLC25A1	sgSLC25A1_4	GGAAAGGACGAAACACCGGCACAATCTCCCTAACCCCG GTTTTAGAGCTAGAAATAGCAAGTTAAAATAAGGC	chr22	19164642	+	GCACAATCTCCCTAACCCCG
SLC25A1	sgSLC25A1_5	GGAAAGGACGAAACACCGGGGAGGTCATGACGAAGAAG GTTTTAGAGCTAGAAATAGCAAGTTAAAATAAGGC	chr22	19164377	+	GGGAGGTCATGACGAAGAAG
SLC2A1	sgSLC2A1_1	GGAAAGGACGAAACACCGGGATGCTCTCCCCATAGCGG GTTTTAGAGCTAGAAATAGCAAGTTAAAATAAGGC	chr1	43396823	+	GGATGCTCTCCCCATAGCGG
SLC2A1	sgSLC2A1_2	GGAAAGGACGAAACACCGCGAGAAGCCCATGAGCACGG GTTTTAGAGCTAGAAATAGCAAGTTAAAATAAGGC	chr1	43396474	+	CGAGAAGCCCATGAGCACGG
SLC2A1	sgSLC2A1_3	GGAAAGGACGAAACACCGAAGATGATGCTCAGCAGCAG GTTTTAGAGCTAGAAATAGCAAGTTAAAATAAGGC	chr1	43395642	+	AAGATGATGCTCAGCAGCAG
SLC2A1	sgSLC2A1_4	GGAAAGGACGAAACACCGGGAGCGGAACAGCTCCAGGA GTTTTAGAGCTAGAAATAGCAAGTTAAAATAAGGC	chr1	43395336	+	GGAGCGGAACAGCTCCAGGA
SLC2A1	sgSLC2A1_5	GGAAAGGACGAAACACCGGGATGGGCTGGCGGTAGGCG GTTTTAGAGCTAGAAATAGCAAGTTAAAATAAGGC	chr1	43395314	+	GGATGGGCTGGCGGTAGGCG
SLC2A2	sgSLC2A2_1	GGAAAGGACGAAACACCGGAGTAGCAGAGACTGAAGGA GTTTTAGAGCTAGAAATAGCAAGTTAAAATAAGGC	chr3	170723799	+	GAGTAGCAGAGACTGAAGGA
SLC2A2	sgSLC2A2_2	GGAAAGGACGAAACACCGAGTGATGACAGTGAAAACCA GTTTTAGAGCTAGAAATAGCAAGTTAAAATAAGGC	chr3	170736380	+	AGTGATGACAGTGAAAACCA
SLC2A2	sgSLC2A2_3	GGAAAGGACGAAACACCGATAGCTTTTCGGTCATCCAG GTTTTAGAGCTAGAAATAGCAAGTTAAAATAAGGC	chr3	170732462	+	ATAGCTTTTCGGTCATCCAG
SLC2A2	sgSLC2A2_4	GGAAAGGACGAAACACCGACAGTCTCTTCCTCAGCCCA GTTTTAGAGCTAGAAATAGCAAGTTAAAATAAGGC	chr3	170732369	+	ACAGTCTCTTCCTCAGCCCA
SLC2A2	sgSLC2A2_5	GGAAAGGACGAAACACCGACAGGCTTGAAAAGACTCAG GTTTTAGAGCTAGAAATAGCAAGTTAAAATAAGGC	chr3	170723246	-	ACAGGCTTGAAAAGACTCAG
SLC2A3	sgSLC2A3_1	GGAAAGGACGAAACACCGGCGGTTGACGAAGAGTCCGA GTTTTAGAGCTAGAAATAGCAAGTTAAAATAAGGC	chr12	8085591	+	GCGGTTGACGAAGAGTCCGA
SLC2A3	sgSLC2A3_2	GGAAAGGACGAAACACCGATGGTAAAACCCAGTAGCAG GTTTTAGAGCTAGAAATAGCAAGTTAAAATAAGGC	chr12	8083174	+	ATGGTAAAACCCAGTAGCAG
SLC2A3	sgSLC2A3_3	GGAAAGGACGAAACACCGGAGTTTACTTACAGCAGCGG GTTTTAGAGCTAGAAATAGCAAGTTAAAATAAGGC	chr12	8075405	+	GAGTTTACTTACAGCAGCGG
SLC2A3	sgSLC2A3_4	GGAAAGGACGAAACACCGGAGTGCCAAAGGCACCCCGC GTTTTAGAGCTAGAAATAGCAAGTTAAAATAAGGC	chr12	8083882	+	GAGTGCCAAAGGCACCCCGC
SLC2A3	sgSLC2A3_5	GGAAAGGACGAAACACCGGAGCAGCACCTCAGAGGGTG GTTTTAGAGCTAGAAATAGCAAGTTAAAATAAGGC	chr12	8085675	+	GAGCAGCACCTCAGAGGGTG
SMAD1	sgSMAD1_1	GGAAAGGACGAAACACCGGCAGCCTGCCATCCAGAGAG GTTTTAGAGCTAGAAATAGCAAGTTAAAATAAGGC	chr4	146435972	-	GCAGCCTGCCATCCAGAGAG
SMAD1	sgSMAD1_2	GGAAAGGACGAAACACCGGCTGCAAGTCTCCCACCGGA GTTTTAGAGCTAGAAATAGCAAGTTAAAATAAGGC	chr4	146435987	+	GCTGCAAGTCTCCCACCGGA
SMAD1	sgSMAD1_3	GGAAAGGACGAAACACCGCATGAGGCAGTCCCTTCCGG GTTTTAGAGCTAGAAATAGCAAGTTAAAATAAGGC	chr4	146436002	-	CATGAGGCAGTCCCTTCCGG
SMAD1	sgSMAD1_4	GGAAAGGACGAAACACCGGGAAACTCACAGCATTCCAG GTTTTAGAGCTAGAAATAGCAAGTTAAAATAAGGC	chr4	146436081	-	GGAAACTCACAGCATTCCAG
SMAD1	sgSMAD1_5	GGAAAGGACGAAACACCGTGGGAGAGTGAGGAAACGGG GTTTTAGAGCTAGAAATAGCAAGTTAAAATAAGGC	chr4	146461101	-	TGGGAGAGTGAGGAAACGGG
SMAD2	sgSMAD2_1	GGAAAGGACGAAACACCGGGTGGGTCTGGAGGAGCAGG GTTTTAGAGCTAGAAATAGCAAGTTAAAATAAGGC	chr18	45423042	-	GGTGGGTCTGGAGGAGCAGG
SMAD2	sgSMAD2_2	GGAAAGGACGAAACACCGTGTCGGGGCACTAATACTGG GTTTTAGAGCTAGAAATAGCAAGTTAAAATAAGGC	chr18	45394801	+	TGTCGGGGCACTAATACTGG
SMAD2	sgSMAD2_3	GGAAAGGACGAAACACCGTGAGTATAGTCATCCAGAGG GTTTTAGAGCTAGAAATAGCAAGTTAAAATAAGGC	chr18	45394756	+	TGAGTATAGTCATCCAGAGG
SMAD2	sgSMAD2_4	GGAAAGGACGAAACACCGTCTTCACTGATATATCCAGG GTTTTAGAGCTAGAAATAGCAAGTTAAAATAAGGC	chr18	45391474	+	TCTTCACTGATATATCCAGG
SMAD2	sgSMAD2_5	GGAAAGGACGAAACACCGCAGACCCATCAAATTCAGAG GTTTTAGAGCTAGAAATAGCAAGTTAAAATAAGGC	chr18	45374916	-	CAGACCCATCAAATTCAGAG
SMAD3	sgSMAD3_1	GGAAAGGACGAAACACCGGTAGGAGATGGAGCACCAGA GTTTTAGAGCTAGAAATAGCAAGTTAAAATAAGGC	chr15	67473612	-	GTAGGAGATGGAGCACCAGA
SMAD3	sgSMAD3_2	GGAAAGGACGAAACACCGGGAATGTCTCCCCGACGCGC GTTTTAGAGCTAGAAATAGCAAGTTAAAATAAGGC	chr15	67473646	-	GGAATGTCTCCCCGACGCGC
SMAD3	sgSMAD3_3	GGAAAGGACGAAACACCGGTGCGGCTCTACTACATCGG GTTTTAGAGCTAGAAATAGCAAGTTAAAATAAGGC	chr15	67477073	+	GTGCGGCTCTACTACATCGG
SMAD3	sgSMAD3_4	GGAAAGGACGAAACACCGCCGGGTGCCAGCCATAGCGC GTTTTAGAGCTAGAAATAGCAAGTTAAAATAAGGC	chr15	67477159	-	CCGGGTGCCAGCCATAGCGC
SMAD3	sgSMAD3_5	GGAAAGGACGAAACACCGGGTAGACAGCCTCAAAGCCC GTTTTAGAGCTAGAAATAGCAAGTTAAAATAAGGC	chr15	67479767	-	GGTAGACAGCCTCAAAGCCC
SMAD4	sgSMAD4_1	GGAAAGGACGAAACACCGGATCAGGCCACCTCCAGAGA GTTTTAGAGCTAGAAATAGCAAGTTAAAATAAGGC	chr18	48575097	-	GATCAGGCCACCTCCAGAGA
SMAD4	sgSMAD4_2	GGAAAGGACGAAACACCGAGATGGGGCTAACAGAGCTG GTTTTAGAGCTAGAAATAGCAAGTTAAAATAAGGC	chr18	48581289	-	AGATGGGGCTAACAGAGCTG
SMAD4	sgSMAD4_3	GGAAAGGACGAAACACCGGATGGGGCGGCATAGGCGGG GTTTTAGAGCTAGAAATAGCAAGTTAAAATAAGGC	chr18	48584795	-	GATGGGGCGGCATAGGCGGG
SMAD4	sgSMAD4_4	GGAAAGGACGAAACACCGCAGTAATGTCCGGGATGGGG GTTTTAGAGCTAGAAATAGCAAGTTAAAATAAGGC	chr18	48584808	-	CAGTAATGTCCGGGATGGGG
SMAD4	sgSMAD4_5	GGAAAGGACGAAACACCGGGTAGCATTAGACTCAGATG GTTTTAGAGCTAGAAATAGCAAGTTAAAATAAGGC	chr18	48581304	-	GGTAGCATTAGACTCAGATG
SMAD6	sgSMAD6_1	GGAAAGGACGAAACACCGGGAGACAGCCGAGAGTAGGG GTTTTAGAGCTAGAAATAGCAAGTTAAAATAAGGC	chr15	67004020	-	GGAGACAGCCGAGAGTAGGG
SMAD6	sgSMAD6_2	GGAAAGGACGAAACACCGATTGTCTTACACTGAAACGG GTTTTAGAGCTAGAAATAGCAAGTTAAAATAAGGC	chr15	67008775	+	ATTGTCTTACACTGAAACGG
SMAD6	sgSMAD6_3	GGAAAGGACGAAACACCGCGGAGCAGTGATGAGGGAGT GTTTTAGAGCTAGAAATAGCAAGTTAAAATAAGGC	chr15	67008804	-	CGGAGCAGTGATGAGGGAGT
SMAD6	sgSMAD6_4	GGAAAGGACGAAACACCGAGTGGCTTGTACTCGTCGCG GTTTTAGAGCTAGAAATAGCAAGTTAAAATAAGGC	chr15	67004041	-	AGTGGCTTGTACTCGTCGCG
SMAD6	sgSMAD6_5	GGAAAGGACGAAACACCGACTGCTCCGGGTGAATTCTC GTTTTAGAGCTAGAAATAGCAAGTTAAAATAAGGC	chr15	67008815	+	ACTGCTCCGGGTGAATTCTC
SMAD7	sgSMAD7_1	GGAAAGGACGAAACACCGGCCTTCCTCCGCTGAAACAG GTTTTAGAGCTAGAAATAGCAAGTTAAAATAAGGC	chr18	46468887	-	GCCTTCCTCCGCTGAAACAG
SMAD7	sgSMAD7_2	GGAAAGGACGAAACACCGGGAACGAATTATCTGGCCCC GTTTTAGAGCTAGAAATAGCAAGTTAAAATAAGGC	chr18	46468865	-	GGAACGAATTATCTGGCCCC
SMAD7	sgSMAD7_3	GGAAAGGACGAAACACCGGTGCGGAGCAAAATCGGCTG GTTTTAGAGCTAGAAATAGCAAGTTAAAATAAGGC	chr18	46448067	-	GTGCGGAGCAAAATCGGCTG
SMAD7	sgSMAD7_4	GGAAAGGACGAAACACCGAAGCCTTGATGGAGAAACCG GTTTTAGAGCTAGAAATAGCAAGTTAAAATAAGGC	chr18	46447918	+	AAGCCTTGATGGAGAAACCG
SMAD7	sgSMAD7_5	GGAAAGGACGAAACACCGAGGAGAAGACGAGAGTGGGG GTTTTAGAGCTAGAAATAGCAAGTTAAAATAAGGC	chr18	46448201	-	AGGAGAAGACGAGAGTGGGG
SMAD9	sgSMAD9_1	GGAAAGGACGAAACACCGAAAGTGGGCAGAGAAGGCAG GTTTTAGAGCTAGAAATAGCAAGTTAAAATAAGGC	chr13	37453715	-	AAAGTGGGCAGAGAAGGCAG
SMAD9	sgSMAD9_2	GGAAAGGACGAAACACCGGGAGGGAGTGCAGAGCACGG GTTTTAGAGCTAGAAATAGCAAGTTAAAATAAGGC	chr13	37446893	+	GGAGGGAGTGCAGAGCACGG
SMAD9	sgSMAD9_3	GGAAAGGACGAAACACCGGGGGCTGGTGAAGGAGAAGA GTTTTAGAGCTAGAAATAGCAAGTTAAAATAAGGC	chr13	37453779	+	GGGGCTGGTGAAGGAGAAGA
SMAD9	sgSMAD9_4	GGAAAGGACGAAACACCGAAAGAAGAAGAAGGGAGCCA GTTTTAGAGCTAGAAATAGCAAGTTAAAATAAGGC	chr13	37453673	-	AAAGAAGAAGAAGGGAGCCA
SMAD9	sgSMAD9_5	GGAAAGGACGAAACACCGCATGGGGCAGGCCCTTGCGG GTTTTAGAGCTAGAAATAGCAAGTTAAAATAAGGC	chr13	37453559	+	CATGGGGCAGGCCCTTGCGG
SMC1A	sgSMC1A_1	GGAAAGGACGAAACACCGGAAGCGGATTGAGAAACTGG GTTTTAGAGCTAGAAATAGCAAGTTAAAATAAGGC	chrX	53436374	-	GAAGCGGATTGAGAAACTGG
SMC1A	sgSMC1A_2	GGAAAGGACGAAACACCGGGAGTATGACAAGCGAAAGA GTTTTAGAGCTAGAAATAGCAAGTTAAAATAAGGC	chrX	53440280	-	GGAGTATGACAAGCGAAAGA
SMC1A	sgSMC1A_3	GGAAAGGACGAAACACCGTGAGAAGCTCAACAAGGAAC GTTTTAGAGCTAGAAATAGCAAGTTAAAATAAGGC	chrX	53439980	-	TGAGAAGCTCAACAAGGAAC
SMC1A	sgSMC1A_4	GGAAAGGACGAAACACCGAAAGAACAAGGAGATCGAGA GTTTTAGAGCTAGAAATAGCAAGTTAAAATAAGGC	chrX	53439953	-	AAAGAACAAGGAGATCGAGA
SMC1A	sgSMC1A_5	GGAAAGGACGAAACACCGGAAGCGTATGGACAAGGTGG GTTTTAGAGCTAGAAATAGCAAGTTAAAATAAGGC	chrX	53439926	-	GAAGCGTATGGACAAGGTGG
SMC3	sgSMC3_1	GGAAAGGACGAAACACCGGACAAGAGCAGATTAAGCAG GTTTTAGAGCTAGAAATAGCAAGTTAAAATAAGGC	chr10	112343221	+	GACAAGAGCAGATTAAGCAG
SMC3	sgSMC3_2	GGAAAGGACGAAACACCGGGATGCAAGAGATAAAATGG GTTTTAGAGCTAGAAATAGCAAGTTAAAATAAGGC	chr10	112342379	+	GGATGCAAGAGATAAAATGG
SMC3	sgSMC3_3	GGAAAGGACGAAACACCGAATGAGCTGAGAGAGACAGA GTTTTAGAGCTAGAAATAGCAAGTTAAAATAAGGC	chr10	112360786	+	AATGAGCTGAGAGAGACAGA
SMC3	sgSMC3_4	GGAAAGGACGAAACACCGGAAAAGATGACAAATCGGCA GTTTTAGAGCTAGAAATAGCAAGTTAAAATAAGGC	chr10	112361517	+	GAAAAGATGACAAATCGGCA
SMC3	sgSMC3_5	GGAAAGGACGAAACACCGGGATAAAATGAGACGAGCCC GTTTTAGAGCTAGAAATAGCAAGTTAAAATAAGGC	chr10	112341781	+	GGATAAAATGAGACGAGCCC
SMO	sgSMO_1	GGAAAGGACGAAACACCGCAAGTGTGAGAATGACCGGG GTTTTAGAGCTAGAAATAGCAAGTTAAAATAAGGC	chr7	128843289	+	CAAGTGTGAGAATGACCGGG
SMO	sgSMO_2	GGAAAGGACGAAACACCGGAATCGCCCGAGCCTTCTGG GTTTTAGAGCTAGAAATAGCAAGTTAAAATAAGGC	chr7	128850267	+	GAATCGCCCGAGCCTTCTGG
SMO	sgSMO_3	GGAAAGGACGAAACACCGGCTGGATCACTGCCCAGCAG GTTTTAGAGCTAGAAATAGCAAGTTAAAATAAGGC	chr7	128843244	-	GCTGGATCACTGCCCAGCAG
SMO	sgSMO_4	GGAAAGGACGAAACACCGATGTATACGGCACACAGCAG GTTTTAGAGCTAGAAATAGCAAGTTAAAATAAGGC	chr7	128843266	-	ATGTATACGGCACACAGCAG
SMO	sgSMO_5	GGAAAGGACGAAACACCGGAACCAAGGGCACTTCGCAC GTTTTAGAGCTAGAAATAGCAAGTTAAAATAAGGC	chr7	128845082	-	GAACCAAGGGCACTTCGCAC
SNAI1	sgSNAI1_1	GGAAAGGACGAAACACCGGTGGGGTTGAGGATCTCCGG GTTTTAGAGCTAGAAATAGCAAGTTAAAATAAGGC	chr20	48600417	-	GTGGGGTTGAGGATCTCCGG
SNAI1	sgSNAI1_2	GGAAAGGACGAAACACCGGAGCATTGGCAGCGAGGCGG GTTTTAGAGCTAGAAATAGCAAGTTAAAATAAGGC	chr20	48600436	-	GAGCATTGGCAGCGAGGCGG
SNAI1	sgSNAI1_3	GGAAAGGACGAAACACCGGAGCCGGTGAGGGTGGGCTG GTTTTAGAGCTAGAAATAGCAAGTTAAAATAAGGC	chr20	48600587	-	GAGCCGGTGAGGGTGGGCTG
SNAI1	sgSNAI1_4	GGAAAGGACGAAACACCGGAAGTAGAGGAGAAGGACGA GTTTTAGAGCTAGAAATAGCAAGTTAAAATAAGGC	chr20	48600609	-	GAAGTAGAGGAGAAGGACGA
SNAI1	sgSNAI1_5	GGAAAGGACGAAACACCGGCTCCAGGAGAGTCCCAGGG GTTTTAGAGCTAGAAATAGCAAGTTAAAATAAGGC	chr20	48600512	+	GCTCCAGGAGAGTCCCAGGG
SNAI2	sgSNAI2_1	GGAAAGGACGAAACACCGGAGGAGGTGTCAGATGGAGG GTTTTAGAGCTAGAAATAGCAAGTTAAAATAAGGC	chr8	49832793	+	GAGGAGGTGTCAGATGGAGG
SNAI2	sgSNAI2_2	GGAAAGGACGAAACACCGAGCGGTAGTCCACACAGTGA GTTTTAGAGCTAGAAATAGCAAGTTAAAATAAGGC	chr8	49832894	+	AGCGGTAGTCCACACAGTGA
SNAI2	sgSNAI2_3	GGAAAGGACGAAACACCGGGACACATTAGAACTCACAC GTTTTAGAGCTAGAAATAGCAAGTTAAAATAAGGC	chr8	49832457	-	GGACACATTAGAACTCACAC
SNAI2	sgSNAI2_4	GGAAAGGACGAAACACCGACCTCCTCCAAGGACCACAG GTTTTAGAGCTAGAAATAGCAAGTTAAAATAAGGC	chr8	49832781	-	ACCTCCTCCAAGGACCACAG
SNAI2	sgSNAI2_5	GGAAAGGACGAAACACCGGACAAGGAATATGTGAGCCT GTTTTAGAGCTAGAAATAGCAAGTTAAAATAAGGC	chr8	49832568	-	GACAAGGAATATGTGAGCCT
SOX17	sgSOX17_1	GGAAAGGACGAAACACCGAGGGCGAGTCCCGTATCCGG GTTTTAGAGCTAGAAATAGCAAGTTAAAATAAGGC	chr8	55370886	+	AGGGCGAGTCCCGTATCCGG
SOX17	sgSOX17_2	GGAAAGGACGAAACACCGGAACAGCGGAGCACCGGCCG GTTTTAGAGCTAGAAATAGCAAGTTAAAATAAGGC	chr8	55370848	+	GAACAGCGGAGCACCGGCCG
SOX17	sgSOX17_3	GGAAAGGACGAAACACCGCGAGTCGCTGAGCCCCATCG GTTTTAGAGCTAGAAATAGCAAGTTAAAATAAGGC	chr8	55370797	+	CGAGTCGCTGAGCCCCATCG
SOX17	sgSOX17_4	GGAAAGGACGAAACACCGCATCGGGGACATGAAGGTGA GTTTTAGAGCTAGAAATAGCAAGTTAAAATAAGGC	chr8	55370812	+	CATCGGGGACATGAAGGTGA
SOX17	sgSOX17_5	GGAAAGGACGAAACACCGGATGAACGCTTTCATGGTGT GTTTTAGAGCTAGAAATAGCAAGTTAAAATAAGGC	chr8	55370911	+	GATGAACGCTTTCATGGTGT
SOX2	sgSOX2_1	GGAAAGGACGAAACACCGGATAAGTACACGCTGCCCGG GTTTTAGAGCTAGAAATAGCAAGTTAAAATAAGGC	chr3	181430515	+	GATAAGTACACGCTGCCCGG
SOX2	sgSOX2_2	GGAAAGGACGAAACACCGGTTACGCGCACATGAACGGC GTTTTAGAGCTAGAAATAGCAAGTTAAAATAAGGC	chr3	181430624	+	GTTACGCGCACATGAACGGC
SOX2	sgSOX2_3	GGAAAGGACGAAACACCGGGAGCCAAGAGCCATGCCAG GTTTTAGAGCTAGAAATAGCAAGTTAAAATAAGGC	chr3	181430846	-	GGAGCCAAGAGCCATGCCAG
SOX2	sgSOX2_4	GGAAAGGACGAAACACCGGGACTTGACCACCGAACCCA GTTTTAGAGCTAGAAATAGCAAGTTAAAATAAGGC	chr3	181430867	-	GGACTTGACCACCGAACCCA
SOX2	sgSOX2_5	GGAAAGGACGAAACACCGGGAGACGGAGCTGAAGCCGC GTTTTAGAGCTAGAAATAGCAAGTTAAAATAAGGC	chr3	181430163	+	GGAGACGGAGCTGAAGCCGC
SPOP	sgSPOP_1	GGAAAGGACGAAACACCGGGGAGAAGAAACCAAAGCTA GTTTTAGAGCTAGAAATAGCAAGTTAAAATAAGGC	chr17	47696599	-	GGGAGAAGAAACCAAAGCTA
SPOP	sgSPOP_2	GGAAAGGACGAAACACCGTCAGTTGAAAACTCAGGCAG GTTTTAGAGCTAGAAATAGCAAGTTAAAATAAGGC	chr17	47679243	-	TCAGTTGAAAACTCAGGCAG
SPOP	sgSPOP_3	GGAAAGGACGAAACACCGGACATTTCTGCCGGAGGTGG GTTTTAGAGCTAGAAATAGCAAGTTAAAATAAGGC	chr17	47700132	+	GACATTTCTGCCGGAGGTGG
SPOP	sgSPOP_4	GGAAAGGACGAAACACCGGTAGCACCAACTCTCAGCTA GTTTTAGAGCTAGAAATAGCAAGTTAAAATAAGGC	chr17	47700101	+	GTAGCACCAACTCTCAGCTA
SPOP	sgSPOP_5	GGAAAGGACGAAACACCGCAGATGAGTTAGGAGGACTG GTTTTAGAGCTAGAAATAGCAAGTTAAAATAAGGC	chr17	47688721	-	CAGATGAGTTAGGAGGACTG
SRC	sgSRC_1	GGAAAGGACGAAACACCGAAGATCCGCAAGCTGGACAG GTTTTAGAGCTAGAAATAGCAAGTTAAAATAAGGC	chr20	36024627	+	AAGATCCGCAAGCTGGACAG
SRC	sgSRC_2	GGAAAGGACGAAACACCGCAACAGCCTGCAGCAGCTGG GTTTTAGAGCTAGAAATAGCAAGTTAAAATAAGGC	chr20	36024680	+	CAACAGCCTGCAGCAGCTGG
SRC	sgSRC_3	GGAAAGGACGAAACACCGGTCACGGAGTACATGAGCAA GTTTTAGAGCTAGAAATAGCAAGTTAAAATAAGGC	chr20	36028676	+	GTCACGGAGTACATGAGCAA
SRC	sgSRC_4	GGAAAGGACGAAACACCGGGGAGACAGGCAAGTACCTG GTTTTAGAGCTAGAAATAGCAAGTTAAAATAAGGC	chr20	36030029	+	GGGAGACAGGCAAGTACCTG
SRC	sgSRC_5	GGAAAGGACGAAACACCGGCAGCCATGTCCACCAGCTG GTTTTAGAGCTAGAAATAGCAAGTTAAAATAAGGC	chr20	36030058	-	GCAGCCATGTCCACCAGCTG
SRSF2	sgSRSF2_1	GGAAAGGACGAAACACCGTCATACCCTCCACATCGGGA GTTTTAGAGCTAGAAATAGCAAGTTAAAATAAGGC	chr17	74733203	+	TCATACCCTCCACATCGGGA
SRSF2	sgSRSF2_2	GGAAAGGACGAAACACCGCAGGTTGTCCACCTTGAGGG GTTTTAGAGCTAGAAATAGCAAGTTAAAATAAGGC	chr17	74733180	+	CAGGTTGTCCACCTTGAGGG
SRSF2	sgSRSF2_3	GGAAAGGACGAAACACCGGCACCTCGCCCGACACGCTG GTTTTAGAGCTAGAAATAGCAAGTTAAAATAAGGC	chr17	74733153	-	GCACCTCGCCCGACACGCTG
SRSF2	sgSRSF2_4	GGAAAGGACGAAACACCGGGGTATGACCTCCCTCAAGG GTTTTAGAGCTAGAAATAGCAAGTTAAAATAAGGC	chr17	74733191	-	GGGTATGACCTCCCTCAAGG
SRSF2	sgSRSF2_5	GGAAAGGACGAAACACCGGACTCACACCACAGCCGCCG GTTTTAGAGCTAGAAATAGCAAGTTAAAATAAGGC	chr17	74732935	-	GACTCACACCACAGCCGCCG
STAT1	sgSTAT1_1	GGAAAGGACGAAACACCGGTGGAGCGGTCCCAGAACGG GTTTTAGAGCTAGAAATAGCAAGTTAAAATAAGGC	chr2	191843587	-	GTGGAGCGGTCCCAGAACGG
STAT1	sgSTAT1_2	GGAAAGGACGAAACACCGGAGGTCATGAAAACGGATGG GTTTTAGAGCTAGAAATAGCAAGTTAAAATAAGGC	chr2	191873782	+	GAGGTCATGAAAACGGATGG
STAT1	sgSTAT1_3	GGAAAGGACGAAACACCGGAGCTGCTGGAAAAGACTGA GTTTTAGAGCTAGAAATAGCAAGTTAAAATAAGGC	chr2	191859795	+	GAGCTGCTGGAAAAGACTGA
STAT1	sgSTAT1_4	GGAAAGGACGAAACACCGAAAGCTGGTGAACCTGCTCC GTTTTAGAGCTAGAAATAGCAAGTTAAAATAAGGC	chr2	191874666	+	AAAGCTGGTGAACCTGCTCC
STAT1	sgSTAT1_5	GGAAAGGACGAAACACCGAGAACACGAGACCAATGGTG GTTTTAGAGCTAGAAATAGCAAGTTAAAATAAGGC	chr2	191863017	-	AGAACACGAGACCAATGGTG
STAT2	sgSTAT2_1	GGAAAGGACGAAACACCGGCAGCTGCTGAAGGAGCTGA GTTTTAGAGCTAGAAATAGCAAGTTAAAATAAGGC	chr12	56745179	-	GCAGCTGCTGAAGGAGCTGA
STAT2	sgSTAT2_2	GGAAAGGACGAAACACCGGGAAATAATCACCACAGGGA GTTTTAGAGCTAGAAATAGCAAGTTAAAATAAGGC	chr12	56743016	+	GGAAATAATCACCACAGGGA
STAT2	sgSTAT2_3	GGAAAGGACGAAACACCGGCAGAGCCCAAATGGCGCAG GTTTTAGAGCTAGAAATAGCAAGTTAAAATAAGGC	chr12	56750347	-	GCAGAGCCCAAATGGCGCAG
STAT2	sgSTAT2_4	GGAAAGGACGAAACACCGTGACCCTCTGACCAAAGGGG GTTTTAGAGCTAGAAATAGCAAGTTAAAATAAGGC	chr12	56745128	-	TGACCCTCTGACCAAAGGGG
STAT2	sgSTAT2_5	GGAAAGGACGAAACACCGGAACCAGAGAACTGAAGCCC GTTTTAGAGCTAGAAATAGCAAGTTAAAATAAGGC	chr12	56742971	+	GAACCAGAGAACTGAAGCCC
STAT3	sgSTAT3_1	GGAAAGGACGAAACACCGTCACCACGGCTGCTGTGGGG GTTTTAGAGCTAGAAATAGCAAGTTAAAATAAGGC	chr17	40491388	+	TCACCACGGCTGCTGTGGGG
STAT3	sgSTAT3_2	GGAAAGGACGAAACACCGACAGCACCGGCCGATGCTGG GTTTTAGAGCTAGAAATAGCAAGTTAAAATAAGGC	chr17	40485949	-	ACAGCACCGGCCGATGCTGG
STAT3	sgSTAT3_3	GGAAAGGACGAAACACCGGTACCACAGGATGGACGCCC GTTTTAGAGCTAGAAATAGCAAGTTAAAATAAGGC	chr17	40477005	+	GTACCACAGGATGGACGCCC
STAT3	sgSTAT3_4	GGAAAGGACGAAACACCGACAGCTTCCCAATGGAGCTG GTTTTAGAGCTAGAAATAGCAAGTTAAAATAAGGC	chr17	40500445	-	ACAGCTTCCCAATGGAGCTG
STAT3	sgSTAT3_5	GGAAAGGACGAAACACCGGGATGTCCGGAAGAGAGTGC GTTTTAGAGCTAGAAATAGCAAGTTAAAATAAGGC	chr17	40491334	-	GGATGTCCGGAAGAGAGTGC
STAT4	sgSTAT4_1	GGAAAGGACGAAACACCGAAGGCAATTGGAGAAACTAG GTTTTAGAGCTAGAAATAGCAAGTTAAAATAAGGC	chr2	191927591	-	AAGGCAATTGGAGAAACTAG
STAT4	sgSTAT4_2	GGAAAGGACGAAACACCGCTATGATGACAACTTTCCCA GTTTTAGAGCTAGAAATAGCAAGTTAAAATAAGGC	chr2	192012848	-	CTATGATGACAACTTTCCCA
STAT4	sgSTAT4_3	GGAAAGGACGAAACACCGGAGTGACAAGAATAGTGCCA GTTTTAGAGCTAGAAATAGCAAGTTAAAATAAGGC	chr2	191931218	-	GAGTGACAAGAATAGTGCCA
STAT4	sgSTAT4_4	GGAAAGGACGAAACACCGGAAATGAAGTCCAGTGCTGG GTTTTAGAGCTAGAAATAGCAAGTTAAAATAAGGC	chr2	191919232	-	GAAATGAAGTCCAGTGCTGG
STAT4	sgSTAT4_5	GGAAAGGACGAAACACCGAGAGCTGTAGTGTTTACCGA GTTTTAGAGCTAGAAATAGCAAGTTAAAATAAGGC	chr2	191897697	+	AGAGCTGTAGTGTTTACCGA
STAT5A	sgSTAT5A_1	GGAAAGGACGAAACACCGGGCCTGGATCCAGCCCGCCA GTTTTAGAGCTAGAAATAGCAAGTTAAAATAAGGC	chr17	40441431	-	GGCCTGGATCCAGCCCGCCA
STAT5A	sgSTAT5A_2	GGAAAGGACGAAACACCGACAGAATGTGCCGGATGCAG GTTTTAGAGCTAGAAATAGCAAGTTAAAATAAGGC	chr17	40444025	-	ACAGAATGTGCCGGATGCAG
STAT5A	sgSTAT5A_3	GGAAAGGACGAAACACCGGATGGAGTACCACCAAGCCA GTTTTAGAGCTAGAAATAGCAAGTTAAAATAAGGC	chr17	40456396	+	GATGGAGTACCACCAAGCCA
STAT5A	sgSTAT5A_4	GGAAAGGACGAAACACCGGGATCAAGCGTGCTGACCGG GTTTTAGAGCTAGAAATAGCAAGTTAAAATAAGGC	chr17	40456558	+	GGATCAAGCGTGCTGACCGG
STAT5A	sgSTAT5A_5	GGAAAGGACGAAACACCGGTCCCACAGCACAGTAGCCG GTTTTAGAGCTAGAAATAGCAAGTTAAAATAAGGC	chr17	40457683	-	GTCCCACAGCACAGTAGCCG
STAT5B	sgSTAT5B_1	GGAAAGGACGAAACACCGACAATATATGGCGGATGCAG GTTTTAGAGCTAGAAATAGCAAGTTAAAATAAGGC	chr17	40376832	+	ACAATATATGGCGGATGCAG
STAT5B	sgSTAT5B_2	GGAAAGGACGAAACACCGGACCCTGTCCCTGCCAGTGG GTTTTAGAGCTAGAAATAGCAAGTTAAAATAAGGC	chr17	40368106	-	GACCCTGTCCCTGCCAGTGG
STAT5B	sgSTAT5B_3	GGAAAGGACGAAACACCGCAGCCAGGACAACAATGCGA GTTTTAGAGCTAGAAATAGCAAGTTAAAATAAGGC	chr17	40368070	-	CAGCCAGGACAACAATGCGA
STAT5B	sgSTAT5B_4	GGAAAGGACGAAACACCGAGCATTGTCCCAGAGAACAG GTTTTAGAGCTAGAAATAGCAAGTTAAAATAAGGC	chr17	40368044	+	AGCATTGTCCCAGAGAACAG
STAT5B	sgSTAT5B_5	GGAAAGGACGAAACACCGAGCTTGTATCCACACAGCCA GTTTTAGAGCTAGAAATAGCAAGTTAAAATAAGGC	chr17	40384125	+	AGCTTGTATCCACACAGCCA
STAT6	sgSTAT6_1	GGAAAGGACGAAACACCGGCCTGGCCCCACTCCAGGAG GTTTTAGAGCTAGAAATAGCAAGTTAAAATAAGGC	chr12	57499976	-	GCCTGGCCCCACTCCAGGAG
STAT6	sgSTAT6_2	GGAAAGGACGAAACACCGGCTACAGCAGGAGGTAGGGG GTTTTAGAGCTAGAAATAGCAAGTTAAAATAAGGC	chr12	57499333	-	GCTACAGCAGGAGGTAGGGG
STAT6	sgSTAT6_3	GGAAAGGACGAAACACCGGACCAGCGGAGGCTTGGCTG GTTTTAGAGCTAGAAATAGCAAGTTAAAATAAGGC	chr12	57499002	+	GACCAGCGGAGGCTTGGCTG
STAT6	sgSTAT6_4	GGAAAGGACGAAACACCGATGTCGGCCCTGACCAGCGG GTTTTAGAGCTAGAAATAGCAAGTTAAAATAAGGC	chr12	57498991	+	ATGTCGGCCCTGACCAGCGG
STAT6	sgSTAT6_5	GGAAAGGACGAAACACCGGGTGACAGAGAAGCAGGCGC GTTTTAGAGCTAGAAATAGCAAGTTAAAATAAGGC	chr12	57498971	-	GGTGACAGAGAAGCAGGCGC
STK11	sgSTK11_1	GGAAAGGACGAAACACCGGCAGCTGGGCATGTTCACGG GTTTTAGAGCTAGAAATAGCAAGTTAAAATAAGGC	chr19	1206933	+	GCAGCTGGGCATGTTCACGG
STK11	sgSTK11_2	GGAAAGGACGAAACACCGGCGAAGGATCCCCAACGGGG GTTTTAGAGCTAGAAATAGCAAGTTAAAATAAGGC	chr19	1207167	+	GCGAAGGATCCCCAACGGGG
STK11	sgSTK11_3	GGAAAGGACGAAACACCGCCACCGCATCGACTCCACCG GTTTTAGAGCTAGAAATAGCAAGTTAAAATAAGGC	chr19	1206990	+	CCACCGCATCGACTCCACCG
STK11	sgSTK11_4	GGAAAGGACGAAACACCGCTGGAGTACCTGCATAGCCA GTTTTAGAGCTAGAAATAGCAAGTTAAAATAAGGC	chr19	1220397	+	CTGGAGTACCTGCATAGCCA
STK11	sgSTK11_5	GGAAAGGACGAAACACCGAACCTGCTGCTCACCACCGG GTTTTAGAGCTAGAAATAGCAAGTTAAAATAAGGC	chr19	1220448	+	AACCTGCTGCTCACCACCGG
SYK	sgSYK_1	GGAAAGGACGAAACACCGGTGGTAGTGGCAGAGGTCGG GTTTTAGAGCTAGAAATAGCAAGTTAAAATAAGGC	chr9	93606437	-	GTGGTAGTGGCAGAGGTCGG
SYK	sgSYK_2	GGAAAGGACGAAACACCGGTGCCTGCTGCACGAAGGGA GTTTTAGAGCTAGAAATAGCAAGTTAAAATAAGGC	chr9	93624524	+	GTGCCTGCTGCACGAAGGGA
SYK	sgSYK_3	GGAAAGGACGAAACACCGAGGGAAGCTCTCCATCCCCG GTTTTAGAGCTAGAAATAGCAAGTTAAAATAAGGC	chr9	93624578	+	AGGGAAGCTCTCCATCCCCG
SYK	sgSYK_4	GGAAAGGACGAAACACCGCCAGAGAGAAGCCCTACCCA GTTTTAGAGCTAGAAATAGCAAGTTAAAATAAGGC	chr9	93636958	+	CCAGAGAGAAGCCCTACCCA
SYK	sgSYK_5	GGAAAGGACGAAACACCGTTTCGGCAACATCACCCGGG GTTTTAGAGCTAGAAATAGCAAGTTAAAATAAGGC	chr9	93606228	+	TTTCGGCAACATCACCCGGG
TAF1	sgTAF1_1	GGAAAGGACGAAACACCGCAAGAGAGGCAAGCTTCAGG GTTTTAGAGCTAGAAATAGCAAGTTAAAATAAGGC	chrX	70603821	+	CAAGAGAGGCAAGCTTCAGG
TAF1	sgTAF1_2	GGAAAGGACGAAACACCGGACGAAGATTCCGCTGGAGG GTTTTAGAGCTAGAAATAGCAAGTTAAAATAAGGC	chrX	70586243	+	GACGAAGATTCCGCTGGAGG
TAF1	sgTAF1_3	GGAAAGGACGAAACACCGTAGGAGTACAGAAGATGCTG GTTTTAGAGCTAGAAATAGCAAGTTAAAATAAGGC	chrX	70587911	+	TAGGAGTACAGAAGATGCTG
TAF1	sgTAF1_4	GGAAAGGACGAAACACCGGGTGTCCCTGAAGATGGCAG GTTTTAGAGCTAGAAATAGCAAGTTAAAATAAGGC	chrX	70598214	+	GGTGTCCCTGAAGATGGCAG
TAF1	sgTAF1_5	GGAAAGGACGAAACACCGGAAAACAGGAGTCATCAAGG GTTTTAGAGCTAGAAATAGCAAGTTAAAATAAGGC	chrX	70602480	+	GAAAACAGGAGTCATCAAGG
TALDO1	sgTALDO1_1	GGAAAGGACGAAACACCGGCTGCGGCCAGGATCAGGGA GTTTTAGAGCTAGAAATAGCAAGTTAAAATAAGGC	chr11	755920	-	GCTGCGGCCAGGATCAGGGA
TALDO1	sgTALDO1_2	GGAAAGGACGAAACACCGTCAGAGGATGGAGTCCGCGC GTTTTAGAGCTAGAAATAGCAAGTTAAAATAAGGC	chr11	747505	+	TCAGAGGATGGAGTCCGCGC
TALDO1	sgTALDO1_3	GGAAAGGACGAAACACCGCAAGCAGTTCACCACCGTGG GTTTTAGAGCTAGAAATAGCAAGTTAAAATAAGGC	chr11	747535	+	CAAGCAGTTCACCACCGTGG
TALDO1	sgTALDO1_4	GGAAAGGACGAAACACCGGGAGCTTGGGTGAGATGGTG GTTTTAGAGCTAGAAATAGCAAGTTAAAATAAGGC	chr11	763868	-	GGAGCTTGGGTGAGATGGTG
TALDO1	sgTALDO1_5	GGAAAGGACGAAACACCGGGAAAGACTTCTCATCCAGG GTTTTAGAGCTAGAAATAGCAAGTTAAAATAAGGC	chr11	764316	-	GGAAAGACTTCTCATCCAGG
TBL1XR1	sgTBL1XR1_1	GGAAAGGACGAAACACCGAGGTTATGGGATGTAGACCG GTTTTAGAGCTAGAAATAGCAAGTTAAAATAAGGC	chr3	176750883	-	AGGTTATGGGATGTAGACCG
TBL1XR1	sgTBL1XR1_2	GGAAAGGACGAAACACCGGATGAGTATAAGCAGTGATG GTTTTAGAGCTAGAAATAGCAAGTTAAAATAAGGC	chr3	176782747	-	GATGAGTATAAGCAGTGATG
TBL1XR1	sgTBL1XR1_3	GGAAAGGACGAAACACCGATAGAAATCAATGCAGCGGG GTTTTAGAGCTAGAAATAGCAAGTTAAAATAAGGC	chr3	176771610	+	ATAGAAATCAATGCAGCGGG
TBL1XR1	sgTBL1XR1_4	GGAAAGGACGAAACACCGGACATTGTATACGAGAAGGA GTTTTAGAGCTAGAAATAGCAAGTTAAAATAAGGC	chr3	176767833	-	GACATTGTATACGAGAAGGA
TBL1XR1	sgTBL1XR1_5	GGAAAGGACGAAACACCGGGAAATTTCATCCTAAGTGC GTTTTAGAGCTAGAAATAGCAAGTTAAAATAAGGC	chr3	176765101	-	GGAAATTTCATCCTAAGTGC
TBX3	sgTBX3_1	GGAAAGGACGAAACACCGGACGCTGCCTCCCAACGGCG GTTTTAGAGCTAGAAATAGCAAGTTAAAATAAGGC	chr12	115120855	-	GACGCTGCCTCCCAACGGCG
TBX3	sgTBX3_2	GGAAAGGACGAAACACCGGGAGCCCGAAGAAGAGGTGG GTTTTAGAGCTAGAAATAGCAAGTTAAAATAAGGC	chr12	115120708	-	GGAGCCCGAAGAAGAGGTGG
TBX3	sgTBX3_3	GGAAAGGACGAAACACCGCGAGGGTGAGAGCGACGCCG GTTTTAGAGCTAGAAATAGCAAGTTAAAATAAGGC	chr12	115112608	-	CGAGGGTGAGAGCGACGCCG
TBX3	sgTBX3_4	GGAAAGGACGAAACACCGCAGGAGGGGACCCATGCCAG GTTTTAGAGCTAGAAATAGCAAGTTAAAATAAGGC	chr12	115112111	+	CAGGAGGGGACCCATGCCAG
TBX3	sgTBX3_5	GGAAAGGACGAAACACCGGTAGATTTATGTCCCAGCGA GTTTTAGAGCTAGAAATAGCAAGTTAAAATAAGGC	chr12	115112625	-	GTAGATTTATGTCCCAGCGA
TEK	sgTEK_1	GGAAAGGACGAAACACCGGGTCTGCAGTGTGAACACAG GTTTTAGAGCTAGAAATAGCAAGTTAAAATAAGGC	chr9	27185566	+	GGTCTGCAGTGTGAACACAG
TEK	sgTEK_2	GGAAAGGACGAAACACCGGAGTCAACACCAAGGCCCAG GTTTTAGAGCTAGAAATAGCAAGTTAAAATAAGGC	chr9	27197535	+	GAGTCAACACCAAGGCCCAG
TEK	sgTEK_3	GGAAAGGACGAAACACCGGAGCTGCTGGGAGGACAGTG GTTTTAGAGCTAGAAATAGCAAGTTAAAATAAGGC	chr9	27212822	-	GAGCTGCTGGGAGGACAGTG
TEK	sgTEK_4	GGAAAGGACGAAACACCGGAACCAGCACCAGGATCCGC GTTTTAGAGCTAGAAATAGCAAGTTAAAATAAGGC	chr9	27157971	+	GAACCAGCACCAGGATCCGC
TEK	sgTEK_5	GGAAAGGACGAAACACCGGAATATCAGGTACTTCATGC GTTTTAGAGCTAGAAATAGCAAGTTAAAATAAGGC	chr9	27169500	-	GAATATCAGGTACTTCATGC
TERT	sgTERT_1	GGAAAGGACGAAACACCGGCTGCGCAGCCACTACCGCG GTTTTAGAGCTAGAAATAGCAAGTTAAAATAAGGC	chr5	1295047	-	GCTGCGCAGCCACTACCGCG
TERT	sgTERT_2	GGAAAGGACGAAACACCGGGGGTGACCGCAGCTCGCAG GTTTTAGAGCTAGAAATAGCAAGTTAAAATAAGGC	chr5	1293739	+	GGGGTGACCGCAGCTCGCAG
TERT	sgTERT_3	GGAAAGGACGAAACACCGGGAGCAGCTGCACCAGGCGA GTTTTAGAGCTAGAAATAGCAAGTTAAAATAAGGC	chr5	1293644	+	GGAGCAGCTGCACCAGGCGA
TERT	sgTERT_4	GGAAAGGACGAAACACCGGCGCCGAGCTGGTACAGCGG GTTTTAGAGCTAGAAATAGCAAGTTAAAATAAGGC	chr5	1294462	+	GCGCCGAGCTGGTACAGCGG
TERT	sgTERT_5	GGAAAGGACGAAACACCGGTGACACCACACAGAAACCA GTTTTAGAGCTAGAAATAGCAAGTTAAAATAAGGC	chr5	1294178	+	GTGACACCACACAGAAACCA
TET1	sgTET1_1	GGAAAGGACGAAACACCGGAGACATTGAATGATACCAG GTTTTAGAGCTAGAAATAGCAAGTTAAAATAAGGC	chr10	70332786	+	GAGACATTGAATGATACCAG
TET1	sgTET1_2	GGAAAGGACGAAACACCGGAGATATCCTGAATCAGCAG GTTTTAGAGCTAGAAATAGCAAGTTAAAATAAGGC	chr10	70406221	+	GAGATATCCTGAATCAGCAG
TET1	sgTET1_3	GGAAAGGACGAAACACCGTCAGTCAAGACTTTAAGCCC GTTTTAGAGCTAGAAATAGCAAGTTAAAATAAGGC	chr10	70332213	+	TCAGTCAAGACTTTAAGCCC
TET1	sgTET1_4	GGAAAGGACGAAACACCGCCACAGCGTGTCCCTTCCAG GTTTTAGAGCTAGAAATAGCAAGTTAAAATAAGGC	chr10	70332747	-	CCACAGCGTGTCCCTTCCAG
TET1	sgTET1_5	GGAAAGGACGAAACACCGGGCCTGTCCTAGGAAAGAGG GTTTTAGAGCTAGAAATAGCAAGTTAAAATAAGGC	chr10	70333180	-	GGCCTGTCCTAGGAAAGAGG
TET2	sgTET2_1	GGAAAGGACGAAACACCGGGAACCTGTGGAAGAGGAGG GTTTTAGAGCTAGAAATAGCAAGTTAAAATAAGGC	chr4	106156327	-	GGAACCTGTGGAAGAGGAGG
TET2	sgTET2_2	GGAAAGGACGAAACACCGGAAGGAAGCTGAGGAACCTG GTTTTAGAGCTAGAAATAGCAAGTTAAAATAAGGC	chr4	106156339	-	GAAGGAAGCTGAGGAACCTG
TET2	sgTET2_3	GGAAAGGACGAAACACCGATGACCTCCAAACAATACAC GTTTTAGAGCTAGAAATAGCAAGTTAAAATAAGGC	chr4	106156897	+	ATGACCTCCAAACAATACAC
TET2	sgTET2_4	GGAAAGGACGAAACACCGCAAGTGCTGTTTCAACACTG GTTTTAGAGCTAGAAATAGCAAGTTAAAATAAGGC	chr4	106157189	-	CAAGTGCTGTTTCAACACTG
TET2	sgTET2_5	GGAAAGGACGAAACACCGGGGAGATGTGAACTCTGGGA GTTTTAGAGCTAGAAATAGCAAGTTAAAATAAGGC	chr4	106157296	-	GGGAGATGTGAACTCTGGGA
TGFBR1	sgTGFBR1_1	GGAAAGGACGAAACACCGGCTCCTCCTCGTGCTGGCGG GTTTTAGAGCTAGAAATAGCAAGTTAAAATAAGGC	chr9	101867523	+	GCTCCTCCTCGTGCTGGCGG
TGFBR1	sgTGFBR1_2	GGAAAGGACGAAACACCGGAAGAGGGTGCACATACAAA GTTTTAGAGCTAGAAATAGCAAGTTAAAATAAGGC	chr9	101891289	-	GAAGAGGGTGCACATACAAA
TGFBR1	sgTGFBR1_3	GGAAAGGACGAAACACCGTGGCGGCGGGACCATGGAGG GTTTTAGAGCTAGAAATAGCAAGTTAAAATAAGGC	chr9	101867475	+	TGGCGGCGGGACCATGGAGG
TGFBR1	sgTGFBR1_4	GGAAAGGACGAAACACCGAAGTTTGGAGAGGAAAGTGG GTTTTAGAGCTAGAAATAGCAAGTTAAAATAAGGC	chr9	101900219	+	AAGTTTGGAGAGGAAAGTGG
TGFBR1	sgTGFBR1_5	GGAAAGGACGAAACACCGATGGGCAAGACCGCTCGCCG GTTTTAGAGCTAGAAATAGCAAGTTAAAATAAGGC	chr9	101904938	-	ATGGGCAAGACCGCTCGCCG
TGFBR2	sgTGFBR2_1	GGAAAGGACGAAACACCGGATATGGCAACTCCCAGTGG GTTTTAGAGCTAGAAATAGCAAGTTAAAATAAGGC	chr3	30713198	-	GATATGGCAACTCCCAGTGG
TGFBR2	sgTGFBR2_2	GGAAAGGACGAAACACCGGAACATACTCCAGTTCCTGA GTTTTAGAGCTAGAAATAGCAAGTTAAAATAAGGC	chr3	30713581	+	GAACATACTCCAGTTCCTGA
TGFBR2	sgTGFBR2_3	GGAAAGGACGAAACACCGGACATCTCGCTGTAATGCAG GTTTTAGAGCTAGAAATAGCAAGTTAAAATAAGGC	chr3	30715713	+	GACATCTCGCTGTAATGCAG
TGFBR2	sgTGFBR2_4	GGAAAGGACGAAACACCGGTCCACAGGACGATGTGCAG GTTTTAGAGCTAGAAATAGCAAGTTAAAATAAGGC	chr3	30648409	-	GTCCACAGGACGATGTGCAG
TGFBR2	sgTGFBR2_5	GGAAAGGACGAAACACCGACAGCCACACAGACTTCCTG GTTTTAGAGCTAGAAATAGCAAGTTAAAATAAGGC	chr3	30686385	-	ACAGCCACACAGACTTCCTG
THAP11	sgTHAP11_1	GGAAAGGACGAAACACCGGCAGCACGTAAAGCCAGGCA GTTTTAGAGCTAGAAATAGCAAGTTAAAATAAGGC	chr16	67876459	-	GCAGCACGTAAAGCCAGGCA
THAP11	sgTHAP11_2	GGAAAGGACGAAACACCGGCTGCTACAACAACTCGCAC GTTTTAGAGCTAGAAATAGCAAGTTAAAATAAGGC	chr16	67876486	+	GCTGCTACAACAACTCGCAC
THAP11	sgTHAP11_3	GGAAAGGACGAAACACCGGCAGAGACGGTGGCCTGTGG GTTTTAGAGCTAGAAATAGCAAGTTAAAATAAGGC	chr16	67876621	-	GCAGAGACGGTGGCCTGTGG
THAP11	sgTHAP11_4	GGAAAGGACGAAACACCGAAAGTAGCGCGCAGACCCGC GTTTTAGAGCTAGAAATAGCAAGTTAAAATAAGGC	chr16	67876722	+	AAAGTAGCGCGCAGACCCGC
THAP11	sgTHAP11_5	GGAAAGGACGAAACACCGAAGGGTGAGAAGCACGGCCG GTTTTAGAGCTAGAAATAGCAAGTTAAAATAAGGC	chr16	67876918	-	AAGGGTGAGAAGCACGGCCG
TIE1	sgTIE1_1	GGAAAGGACGAAACACCGGGACCTTGACACTTACCCGG GTTTTAGAGCTAGAAATAGCAAGTTAAAATAAGGC	chr1	43782901	+	GGACCTTGACACTTACCCGG
TIE1	sgTIE1_2	GGAAAGGACGAAACACCGCGCAAGTCAGGAAGAAGCGC GTTTTAGAGCTAGAAATAGCAAGTTAAAATAAGGC	chr1	43770574	-	CGCAAGTCAGGAAGAAGCGC
TIE1	sgTIE1_3	GGAAAGGACGAAACACCGCACACGTGCAGAAAGTACAG GTTTTAGAGCTAGAAATAGCAAGTTAAAATAAGGC	chr1	43770955	-	CACACGTGCAGAAAGTACAG
TIE1	sgTIE1_4	GGAAAGGACGAAACACCGAGCGGGTGCCAGTGAAGCCA GTTTTAGAGCTAGAAATAGCAAGTTAAAATAAGGC	chr1	43772916	-	AGCGGGTGCCAGTGAAGCCA
TIE1	sgTIE1_5	GGAAAGGACGAAACACCGGGTCTGGGAGGCAGAAGGTG GTTTTAGAGCTAGAAATAGCAAGTTAAAATAAGGC	chr1	43773173	-	GGTCTGGGAGGCAGAAGGTG
TKT	sgTKT_1	GGAAAGGACGAAACACCGCATCCAGGCCACCACTGCGG GTTTTAGAGCTAGAAATAGCAAGTTAAAATAAGGC	chr3	53289862	-	CATCCAGGCCACCACTGCGG
TKT	sgTKT_2	GGAAAGGACGAAACACCGGCGGCGCTGCAGCATGACGT GTTTTAGAGCTAGAAATAGCAAGTTAAAATAAGGC	chr3	53276232	+	GCGGCGCTGCAGCATGACGT
TKT	sgTKT_3	GGAAAGGACGAAACACCGATAGATGCTGGCGAAGGCCA GTTTTAGAGCTAGAAATAGCAAGTTAAAATAAGGC	chr3	53269109	+	ATAGATGCTGGCGAAGGCCA
TKT	sgTKT_4	GGAAAGGACGAAACACCGGGGCACCGTCCTGTTGCGGG GTTTTAGAGCTAGAAATAGCAAGTTAAAATAAGGC	chr3	53263408	+	GGGCACCGTCCTGTTGCGGG
TKT	sgTKT_5	GGAAAGGACGAAACACCGCAAGGGCAGGATCCTCACCG GTTTTAGAGCTAGAAATAGCAAGTTAAAATAAGGC	chr3	53260793	-	CAAGGGCAGGATCCTCACCG
TLR4	sgTLR4_1	GGAAAGGACGAAACACCGCCAGCCACATACCTCCACGC GTTTTAGAGCTAGAAATAGCAAGTTAAAATAAGGC	chr9	120466836	-	CCAGCCACATACCTCCACGC
TLR4	sgTLR4_2	GGAAAGGACGAAACACCGGGTTCTTGGTTGAGAAGGGG GTTTTAGAGCTAGAAATAGCAAGTTAAAATAAGGC	chr9	120470903	-	GGTTCTTGGTTGAGAAGGGG
TLR4	sgTLR4_3	GGAAAGGACGAAACACCGTAGCTGCCTAAATGCCTCAG GTTTTAGAGCTAGAAATAGCAAGTTAAAATAAGGC	chr9	120470943	-	TAGCTGCCTAAATGCCTCAG
TLR4	sgTLR4_4	GGAAAGGACGAAACACCGTGGGACTCTGATCCCAGCCA GTTTTAGAGCTAGAAATAGCAAGTTAAAATAAGGC	chr9	120466774	+	TGGGACTCTGATCCCAGCCA
TLR4	sgTLR4_5	GGAAAGGACGAAACACCGCACGCAGGAGAGGAAGGCCA GTTTTAGAGCTAGAAATAGCAAGTTAAAATAAGGC	chr9	120466794	-	CACGCAGGAGAGGAAGGCCA
TSHR	sgTSHR_1	GGAAAGGACGAAACACCGGCGTACTGGGCGGTAAGCTG GTTTTAGAGCTAGAAATAGCAAGTTAAAATAAGGC	chr14	81422168	-	GCGTACTGGGCGGTAAGCTG
TSHR	sgTSHR_2	GGAAAGGACGAAACACCGCCCGTGGAAAATGAGGCCGG GTTTTAGAGCTAGAAATAGCAAGTTAAAATAAGGC	chr14	81422015	+	CCCGTGGAAAATGAGGCCGG
TSHR	sgTSHR_3	GGAAAGGACGAAACACCGGCTGCTGCTCGACCTGCCCA GTTTTAGAGCTAGAAATAGCAAGTTAAAATAAGGC	chr14	81422054	+	GCTGCTGCTCGACCTGCCCA
TSHR	sgTSHR_4	GGAAAGGACGAAACACCGGACCTGCCCAGGGACCTGGG GTTTTAGAGCTAGAAATAGCAAGTTAAAATAAGGC	chr14	81422064	+	GACCTGCCCAGGGACCTGGG
TSHR	sgTSHR_5	GGAAAGGACGAAACACCGACGAACACCCCATTCCGCCC GTTTTAGAGCTAGAAATAGCAAGTTAAAATAAGGC	chr14	81422081	-	ACGAACACCCCATTCCGCCC
TSHZ2	sgTSHZ2_1	GGAAAGGACGAAACACCGGGAACAGCTGAAAGAAGAGG GTTTTAGAGCTAGAAATAGCAAGTTAAAATAAGGC	chr20	51870051	+	GGAACAGCTGAAAGAAGAGG
TSHZ2	sgTSHZ2_2	GGAAAGGACGAAACACCGGGAGGAAATAAAAGAAGAGG GTTTTAGAGCTAGAAATAGCAAGTTAAAATAAGGC	chr20	51870069	+	GGAGGAAATAAAAGAAGAGG
TSHZ2	sgTSHZ2_3	GGAAAGGACGAAACACCGTCAGTAGCTCAACTGCAGGG GTTTTAGAGCTAGAAATAGCAAGTTAAAATAAGGC	chr20	51870109	+	TCAGTAGCTCAACTGCAGGG
TSHZ2	sgTSHZ2_4	GGAAAGGACGAAACACCGGGGTGGCAATGACACAGGGA GTTTTAGAGCTAGAAATAGCAAGTTAAAATAAGGC	chr20	51870126	+	GGGTGGCAATGACACAGGGA
TSHZ2	sgTSHZ2_5	GGAAAGGACGAAACACCGGAACAGGCTGGGTTTCGAGA GTTTTAGAGCTAGAAATAGCAAGTTAAAATAAGGC	chr20	51870554	-	GAACAGGCTGGGTTTCGAGA
TSHZ3	sgTSHZ3_1	GGAAAGGACGAAACACCGGGAGAAGCATCATGCCGAGG GTTTTAGAGCTAGAAATAGCAAGTTAAAATAAGGC	chr19	31840117	-	GGAGAAGCATCATGCCGAGG
TSHZ3	sgTSHZ3_2	GGAAAGGACGAAACACCGGGAGGAAGCAGCAGGCGCCC GTTTTAGAGCTAGAAATAGCAAGTTAAAATAAGGC	chr19	31840099	-	GGAGGAAGCAGCAGGCGCCC
TSHZ3	sgTSHZ3_3	GGAAAGGACGAAACACCGGGCTCGTACCTGCTGCGCGC GTTTTAGAGCTAGAAATAGCAAGTTAAAATAAGGC	chr19	31840077	+	GGCTCGTACCTGCTGCGCGC
TSHZ3	sgTSHZ3_4	GGAAAGGACGAAACACCGGGAGATGCTGGAAGGAGTGG GTTTTAGAGCTAGAAATAGCAAGTTAAAATAAGGC	chr19	31768092	+	GGAGATGCTGGAAGGAGTGG
TSHZ3	sgTSHZ3_5	GGAAAGGACGAAACACCGGGAGTTCTGGTAGCTGGGGC GTTTTAGAGCTAGAAATAGCAAGTTAAAATAAGGC	chr19	31770513	+	GGAGTTCTGGTAGCTGGGGC
TUBD1	sgTUBD1_1	GGAAAGGACGAAACACCGTCAAGTCCTCGCACATCAGC GTTTTAGAGCTAGAAATAGCAAGTTAAAATAAGGC	chr17	57955530	-	TCAAGTCCTCGCACATCAGC
TUBD1	sgTUBD1_2	GGAAAGGACGAAACACCGGAGCTTTCTGCAGAATAAGT GTTTTAGAGCTAGAAATAGCAAGTTAAAATAAGGC	chr17	57955490	+	GAGCTTTCTGCAGAATAAGT
TUBD1	sgTUBD1_3	GGAAAGGACGAAACACCGCACTACAGACGAAATCCACT GTTTTAGAGCTAGAAATAGCAAGTTAAAATAAGGC	chr17	57955466	-	CACTACAGACGAAATCCACT
TUBD1	sgTUBD1_4	GGAAAGGACGAAACACCGTCAACGTGTGGAAAACCCAG GTTTTAGAGCTAGAAATAGCAAGTTAAAATAAGGC	chr17	57941135	-	TCAACGTGTGGAAAACCCAG
TUBD1	sgTUBD1_5	GGAAAGGACGAAACACCGGAACATAATCCGGAAGGAAG GTTTTAGAGCTAGAAATAGCAAGTTAAAATAAGGC	chr17	57958413	-	GAACATAATCCGGAAGGAAG
TWIST1	sgTWIST1_1	GGAAAGGACGAAACACCGACGAGGAGCTGCAGACGCAG GTTTTAGAGCTAGAAATAGCAAGTTAAAATAAGGC	chr7	19156618	-	ACGAGGAGCTGCAGACGCAG
TWIST1	sgTWIST1_2	GGAAAGGACGAAACACCGCGACAGCCTGAGCAACAGCG GTTTTAGAGCTAGAAATAGCAAGTTAAAATAAGGC	chr7	19156884	-	CGACAGCCTGAGCAACAGCG
TWIST1	sgTWIST1_3	GGAAAGGACGAAACACCGGCAGCTATGTGGCTCACGAG GTTTTAGAGCTAGAAATAGCAAGTTAAAATAAGGC	chr7	19156402	-	GCAGCTATGTGGCTCACGAG
TWIST1	sgTWIST1_4	GGAAAGGACGAAACACCGCAAGCGCGGCAAGAAGTCTG GTTTTAGAGCTAGAAATAGCAAGTTAAAATAAGGC	chr7	19156710	-	CAAGCGCGGCAAGAAGTCTG
TWIST1	sgTWIST1_5	GGAAAGGACGAAACACCGAAGAAGTCTGCGGGCTGTGG GTTTTAGAGCTAGAAATAGCAAGTTAAAATAAGGC	chr7	19156700	-	AAGAAGTCTGCGGGCTGTGG
TYK2	sgTYK2_1	GGAAAGGACGAAACACCGGCACTGGTGGCATCCAGTGG GTTTTAGAGCTAGAAATAGCAAGTTAAAATAAGGC	chr19	10476226	-	GCACTGGTGGCATCCAGTGG
TYK2	sgTYK2_2	GGAAAGGACGAAACACCGGACTCACTGAAAGTGACCCA GTTTTAGAGCTAGAAATAGCAAGTTAAAATAAGGC	chr19	10488937	+	GACTCACTGAAAGTGACCCA
TYK2	sgTYK2_3	GGAAAGGACGAAACACCGGGTGCAGAAAGGCCATGCCC GTTTTAGAGCTAGAAATAGCAAGTTAAAATAAGGC	chr19	10477151	+	GGTGCAGAAAGGCCATGCCC
TYK2	sgTYK2_4	GGAAAGGACGAAACACCGCCAGTGGTGGCCAGTAGAGG GTTTTAGAGCTAGAAATAGCAAGTTAAAATAAGGC	chr19	10476213	-	CCAGTGGTGGCCAGTAGAGG
TYK2	sgTYK2_5	GGAAAGGACGAAACACCGGCCGTCCACCAGCGACACGA GTTTTAGAGCTAGAAATAGCAAGTTAAAATAAGGC	chr19	10475391	+	GCCGTCCACCAGCGACACGA
TYRO3	sgTYRO3_1	GGAAAGGACGAAACACCGACGTCCTCCATACACTCCGG GTTTTAGAGCTAGAAATAGCAAGTTAAAATAAGGC	chr15	41865994	-	ACGTCCTCCATACACTCCGG
TYRO3	sgTYRO3_2	GGAAAGGACGAAACACCGGTGCCAGCCCCTACCTGCGG GTTTTAGAGCTAGAAATAGCAAGTTAAAATAAGGC	chr15	41851574	-	GTGCCAGCCCCTACCTGCGG
TYRO3	sgTYRO3_3	GGAAAGGACGAAACACCGAGACACTGTCAGCTTCACCG GTTTTAGAGCTAGAAATAGCAAGTTAAAATAAGGC	chr15	41853346	-	AGACACTGTCAGCTTCACCG
TYRO3	sgTYRO3_4	GGAAAGGACGAAACACCGGCTGCAGGATGAGCTGACAG GTTTTAGAGCTAGAAATAGCAAGTTAAAATAAGGC	chr15	41861069	+	GCTGCAGGATGAGCTGACAG
TYRO3	sgTYRO3_5	GGAAAGGACGAAACACCGGAAAGAGACGGAAAGAGACG GTTTTAGAGCTAGAAATAGCAAGTTAAAATAAGGC	chr15	41862327	+	GAAAGAGACGGAAAGAGACG
U2AF1	sgU2AF1_1	GGAAAGGACGAAACACCGGGAATACTCACTTCTTGCGA GTTTTAGAGCTAGAAATAGCAAGTTAAAATAAGGC	chr21	44514570	+	GGAATACTCACTTCTTGCGA
U2AF1	sgU2AF1_2	GGAAAGGACGAAACACCGGGAGAAGTATGGGGAAGTAG GTTTTAGAGCTAGAAATAGCAAGTTAAAATAAGGC	chr21	44515607	-	GGAGAAGTATGGGGAAGTAG
U2AF1	sgU2AF1_3	GGAAAGGACGAAACACCGGGTGGGGAACGTGTACGTCA GTTTTAGAGCTAGAAATAGCAAGTTAAAATAAGGC	chr21	44515550	-	GGTGGGGAACGTGTACGTCA
U2AF1	sgU2AF1_4	GGAAAGGACGAAACACCGGCTGCCGTCAGTATGAGATG GTTTTAGAGCTAGAAATAGCAAGTTAAAATAAGGC	chr21	44514767	-	GCTGCCGTCAGTATGAGATG
U2AF1	sgU2AF1_5	GGAAAGGACGAAACACCGGGCTTCTCTGAAGTCCGTCA GTTTTAGAGCTAGAAATAGCAAGTTAAAATAAGGC	chr21	44514788	+	GGCTTCTCTGAAGTCCGTCA
UQCR10	sgUQCR10_1	GGAAAGGACGAAACACCGGATGATGGTGAGGGCGAAGG GTTTTAGAGCTAGAAATAGCAAGTTAAAATAAGGC	chr22	30163446	-	GATGATGGTGAGGGCGAAGG
UQCR10	sgUQCR10_2	GGAAAGGACGAAACACCGTCTACGACCACATCAACGAG GTTTTAGAGCTAGAAATAGCAAGTTAAAATAAGGC	chr22	30163515	+	TCTACGACCACATCAACGAG
UQCR10	sgUQCR10_3	GGAAAGGACGAAACACCGGCGCGCCTTCGATCAAGGCG GTTTTAGAGCTAGAAATAGCAAGTTAAAATAAGGC	chr22	30163486	+	GCGCGCCTTCGATCAAGGCG
UQCR10	sgUQCR10_4	GGAAAGGACGAAACACCGCAATTTCGAAGTCAACGTCG GTTTTAGAGCTAGAAATAGCAAGTTAAAATAAGGC	chr22	30163398	-	CAATTTCGAAGTCAACGTCG
UQCR10	sgUQCR10_5	GGAAAGGACGAAACACCGGAACATGACGCCCACGATGA GTTTTAGAGCTAGAAATAGCAAGTTAAAATAAGGC	chr22	30163461	-	GAACATGACGCCCACGATGA
USP9X	sgUSP9X_1	GGAAAGGACGAAACACCGCAAAAGAGAGGTGTTTACCG GTTTTAGAGCTAGAAATAGCAAGTTAAAATAAGGC	chrX	41029257	-	CAAAAGAGAGGTGTTTACCG
USP9X	sgUSP9X_2	GGAAAGGACGAAACACCGACAGGCGCCAGAAAAGGTGG GTTTTAGAGCTAGAAATAGCAAGTTAAAATAAGGC	chrX	41075636	+	ACAGGCGCCAGAAAAGGTGG
USP9X	sgUSP9X_3	GGAAAGGACGAAACACCGAGTATGACAGCCACGACTCG GTTTTAGAGCTAGAAATAGCAAGTTAAAATAAGGC	chrX	40982879	+	AGTATGACAGCCACGACTCG
USP9X	sgUSP9X_4	GGAAAGGACGAAACACCGGTAATCCTGAGGAGGAAGAG GTTTTAGAGCTAGAAATAGCAAGTTAAAATAAGGC	chrX	41000641	+	GTAATCCTGAGGAGGAAGAG
USP9X	sgUSP9X_5	GGAAAGGACGAAACACCGGTGGCTCACAGCTGAACGAA GTTTTAGAGCTAGAAATAGCAAGTTAAAATAAGGC	chrX	41000660	+	GTGGCTCACAGCTGAACGAA
VEZF1	sgVEZF1_1	GGAAAGGACGAAACACCGAATGTTTCTGGTGCACCCTG GTTTTAGAGCTAGAAATAGCAAGTTAAAATAAGGC	chr17	56060612	+	AATGTTTCTGGTGCACCCTG
VEZF1	sgVEZF1_2	GGAAAGGACGAAACACCGAGAGATAAGGGGAACCACCG GTTTTAGAGCTAGAAATAGCAAGTTAAAATAAGGC	chr17	56060437	+	AGAGATAAGGGGAACCACCG
VEZF1	sgVEZF1_3	GGAAAGGACGAAACACCGTCGGCTGCTGTCCCCAGCGA GTTTTAGAGCTAGAAATAGCAAGTTAAAATAAGGC	chr17	56060413	+	TCGGCTGCTGTCCCCAGCGA
VEZF1	sgVEZF1_4	GGAAAGGACGAAACACCGAGAGCTTGTGTCGATTGAGA GTTTTAGAGCTAGAAATAGCAAGTTAAAATAAGGC	chr17	56060205	+	AGAGCTTGTGTCGATTGAGA
VEZF1	sgVEZF1_5	GGAAAGGACGAAACACCGAAGTAGAAACACTGAGACTG GTTTTAGAGCTAGAAATAGCAAGTTAAAATAAGGC	chr17	56056544	-	AAGTAGAAACACTGAGACTG
WT1	sgWT1_1	GGAAAGGACGAAACACCGGGTGTGGCAGCCATAGACCG GTTTTAGAGCTAGAAATAGCAAGTTAAAATAAGGC	chr11	32449558	+	GGTGTGGCAGCCATAGACCG
WT1	sgWT1_2	GGAAAGGACGAAACACCGGCTGCCGGTGCAGCTGTCGG GTTTTAGAGCTAGAAATAGCAAGTTAAAATAAGGC	chr11	32449534	+	GCTGCCGGTGCAGCTGTCGG
WT1	sgWT1_3	GGAAAGGACGAAACACCGGTATTGGGCTCCGCAGAGGA GTTTTAGAGCTAGAAATAGCAAGTTAAAATAAGGC	chr11	32421530	+	GTATTGGGCTCCGCAGAGGA
WT1	sgWT1_4	GGAAAGGACGAAACACCGGATGCCGACCGTACAAGAGT GTTTTAGAGCTAGAAATAGCAAGTTAAAATAAGGC	chr11	32417904	+	GATGCCGACCGTACAAGAGT
WT1	sgWT1_5	GGAAAGGACGAAACACCGACTTCAAGGACTGTGAACGA GTTTTAGAGCTAGAAATAGCAAGTTAAAATAAGGC	chr11	32414261	-	ACTTCAAGGACTGTGAACGA
XIAP	sgXIAP_1	GGAAAGGACGAAACACCGTATCAGACACCATATACCCG GTTTTAGAGCTAGAAATAGCAAGTTAAAATAAGGC	chrX	123019958	+	TATCAGACACCATATACCCG
XIAP	sgXIAP_2	GGAAAGGACGAAACACCGATGACAACTAAAGCACCGCA GTTTTAGAGCTAGAAATAGCAAGTTAAAATAAGGC	chrX	123019694	-	ATGACAACTAAAGCACCGCA
XIAP	sgXIAP_3	GGAAAGGACGAAACACCGGCATCAACACTGGCACGAGC GTTTTAGAGCTAGAAATAGCAAGTTAAAATAAGGC	chrX	123019642	+	GCATCAACACTGGCACGAGC
XIAP	sgXIAP_4	GGAAAGGACGAAACACCGGGGTTTCTTTATACTGGTGA GTTTTAGAGCTAGAAATAGCAAGTTAAAATAAGGC	chrX	123019663	+	GGGTTTCTTTATACTGGTGA
XIAP	sgXIAP_5	GGAAAGGACGAAACACCGCTGGTGAAGGAGATACCGTG GTTTTAGAGCTAGAAATAGCAAGTTAAAATAAGGC	chrX	123019676	+	CTGGTGAAGGAGATACCGTG
YAP1	sgYAP1_1	GGAAAGGACGAAACACCGGCTCCCCAGAGCCCACAGGG GTTTTAGAGCTAGAAATAGCAAGTTAAAATAAGGC	chr11	102076677	+	GCTCCCCAGAGCCCACAGGG
YAP1	sgYAP1_2	GGAAAGGACGAAACACCGGCAGCAACTGCAGATGGAGA GTTTTAGAGCTAGAAATAGCAAGTTAAAATAAGGC	chr11	102076745	+	GCAGCAACTGCAGATGGAGA
YAP1	sgYAP1_3	GGAAAGGACGAAACACCGACATCGATCAGACAACAACA GTTTTAGAGCTAGAAATAGCAAGTTAAAATAAGGC	chr11	102033189	+	ACATCGATCAGACAACAACA
YAP1	sgYAP1_4	GGAAAGGACGAAACACCGCCACCCATGACGCCTCCCTG GTTTTAGAGCTAGAAATAGCAAGTTAAAATAAGGC	chr11	102076692	-	CCACCCATGACGCCTCCCTG
YAP1	sgYAP1_5	GGAAAGGACGAAACACCGGGGACAGCATGGCCTTCCTG GTTTTAGAGCTAGAAATAGCAAGTTAAAATAAGGC	chr11	102033220	-	GGGACAGCATGGCCTTCCTG
YES1	sgYES1_1	GGAAAGGACGAAACACCGGCAGCCATATCAACCAGCTG GTTTTAGAGCTAGAAATAGCAAGTTAAAATAAGGC	chr18	739739	+	GCAGCCATATCAACCAGCTG
YES1	sgYES1_2	GGAAAGGACGAAACACCGGAGGAAGATGCACCTCCAAA GTTTTAGAGCTAGAAATAGCAAGTTAAAATAAGGC	chr18	756598	+	GAGGAAGATGCACCTCCAAA
YES1	sgYES1_3	GGAAAGGACGAAACACCGGGATCCTCCAAATGGTGTCA GTTTTAGAGCTAGAAATAGCAAGTTAAAATAAGGC	chr18	756633	+	GGATCCTCCAAATGGTGTCA
YES1	sgYES1_4	GGAAAGGACGAAACACCGGTTGCAGGGAAGGAGATTGG GTTTTAGAGCTAGAAATAGCAAGTTAAAATAAGGC	chr18	748006	-	GTTGCAGGGAAGGAGATTGG
YES1	sgYES1_5	GGAAAGGACGAAACACCGTTGAATCCTGGAAATCAACG GTTTTAGAGCTAGAAATAGCAAGTTAAAATAAGGC	chr18	745986	-	TTGAATCCTGGAAATCAACG
ZEB1	sgZEB1_1	GGAAAGGACGAAACACCGGGAGACACCAAACCAACTGT GTTTTAGAGCTAGAAATAGCAAGTTAAAATAAGGC	chr10	31809455	-	GGAGACACCAAACCAACTGT
ZEB1	sgZEB1_2	GGAAAGGACGAAACACCGGAGCACTTAAGAATTCACAG GTTTTAGAGCTAGAAATAGCAAGTTAAAATAAGGC	chr10	31803615	+	GAGCACTTAAGAATTCACAG
ZEB1	sgZEB1_3	GGAAAGGACGAAACACCGAATGGGGTTTTCACTGGTGG GTTTTAGAGCTAGAAATAGCAAGTTAAAATAAGGC	chr10	31809377	+	AATGGGGTTTTCACTGGTGG
ZEB1	sgZEB1_4	GGAAAGGACGAAACACCGGCTTCACCCATACAACAAGG GTTTTAGAGCTAGAAATAGCAAGTTAAAATAAGGC	chr10	31809599	+	GCTTCACCCATACAACAAGG
ZEB1	sgZEB1_5	GGAAAGGACGAAACACCGGAAGGACAAAAGCTTTGAAG GTTTTAGAGCTAGAAATAGCAAGTTAAAATAAGGC	chr10	31809814	+	GAAGGACAAAAGCTTTGAAG
ZNF217	sgZNF217_1	GGAAAGGACGAAACACCGAGTGCGAACAGAACCTCCCA GTTTTAGAGCTAGAAATAGCAAGTTAAAATAAGGC	chr20	52199011	-	AGTGCGAACAGAACCTCCCA
ZNF217	sgZNF217_2	GGAAAGGACGAAACACCGGGGTCCACAAGAAGGACCGG GTTTTAGAGCTAGAAATAGCAAGTTAAAATAAGGC	chr20	52198163	-	GGGTCCACAAGAAGGACCGG
ZNF217	sgZNF217_3	GGAAAGGACGAAACACCGGAAGAACTGCTGGTTCACAG GTTTTAGAGCTAGAAATAGCAAGTTAAAATAAGGC	chr20	52199071	+	GAAGAACTGCTGGTTCACAG
ZNF217	sgZNF217_4	GGAAAGGACGAAACACCGGTGGTGAACGGATCGAGCTG GTTTTAGAGCTAGAAATAGCAAGTTAAAATAAGGC	chr20	52198482	+	GTGGTGAACGGATCGAGCTG
ZNF217	sgZNF217_5	GGAAAGGACGAAACACCGGAGAAGTGCAAACACTCCCA GTTTTAGAGCTAGAAATAGCAAGTTAAAATAAGGC	chr20	52198302	-	GAGAAGTGCAAACACTCCCA
CTRL0001	ControlA1	GGAAAGGACGAAACACCGGTAGCGAACGTGTCCGGCGT GTTTTAGAGCTAGAAATAGCAAGTTAAAATAAGGC	control	NA	NA	GTAGCGAACGTGTCCGGCGT
CTRL0002	ControlA2	GGAAAGGACGAAACACCGGACCGGAACGATCTCGCGTA GTTTTAGAGCTAGAAATAGCAAGTTAAAATAAGGC	control	NA	NA	GACCGGAACGATCTCGCGTA
CTRL0003	ControlA3	GGAAAGGACGAAACACCGGGCAGTCGTTCGGTTGATAT GTTTTAGAGCTAGAAATAGCAAGTTAAAATAAGGC	control	NA	NA	GGCAGTCGTTCGGTTGATAT
CTRL0004	ControlA4	GGAAAGGACGAAACACCGGCTTGAGCACATACGCGAAT GTTTTAGAGCTAGAAATAGCAAGTTAAAATAAGGC	control	NA	NA	GCTTGAGCACATACGCGAAT
CTRL0005	ControlA5	GGAAAGGACGAAACACCGGTGGTAGAATAACGTATTAC GTTTTAGAGCTAGAAATAGCAAGTTAAAATAAGGC	control	NA	NA	GTGGTAGAATAACGTATTAC
CTRL0006	ControlB1	GGAAAGGACGAAACACCGGTCATACATGGATAAGGCTA GTTTTAGAGCTAGAAATAGCAAGTTAAAATAAGGC	control	NA	NA	GTCATACATGGATAAGGCTA
CTRL0007	ControlB2	GGAAAGGACGAAACACCGGATACACGAAGCATCACTAG GTTTTAGAGCTAGAAATAGCAAGTTAAAATAAGGC	control	NA	NA	GATACACGAAGCATCACTAG
CTRL0008	ControlB3	GGAAAGGACGAAACACCGGAACGTTGGCACTACTTCAC GTTTTAGAGCTAGAAATAGCAAGTTAAAATAAGGC	control	NA	NA	GAACGTTGGCACTACTTCAC
CTRL0009	ControlB4	GGAAAGGACGAAACACCGGATCCATGTAATGCGTTCGA GTTTTAGAGCTAGAAATAGCAAGTTAAAATAAGGC	control	NA	NA	GATCCATGTAATGCGTTCGA
CTRL0010	ControlB5	GGAAAGGACGAAACACCGGTCGTGAAGTGCATTCGATC GTTTTAGAGCTAGAAATAGCAAGTTAAAATAAGGC	control	NA	NA	GTCGTGAAGTGCATTCGATC
CTRL0011	ControlC1	GGAAAGGACGAAACACCGGTTCGACTCGCGTGACCGTA GTTTTAGAGCTAGAAATAGCAAGTTAAAATAAGGC	control	NA	NA	GTTCGACTCGCGTGACCGTA
CTRL0012	ControlC2	GGAAAGGACGAAACACCGGAATCTACCGCAGCGGTTCG GTTTTAGAGCTAGAAATAGCAAGTTAAAATAAGGC	control	NA	NA	GAATCTACCGCAGCGGTTCG
CTRL0013	ControlC3	GGAAAGGACGAAACACCGGAAGTGACGTCGATTCGATA GTTTTAGAGCTAGAAATAGCAAGTTAAAATAAGGC	control	NA	NA	GAAGTGACGTCGATTCGATA
CTRL0014	ControlC4	GGAAAGGACGAAACACCGGCGGTGTATGACAACCGCCG GTTTTAGAGCTAGAAATAGCAAGTTAAAATAAGGC	control	NA	NA	GCGGTGTATGACAACCGCCG
CTRL0015	ControlC5	GGAAAGGACGAAACACCGGTACCGCGCCTGAAGTTCGC GTTTTAGAGCTAGAAATAGCAAGTTAAAATAAGGC	control	NA	NA	GTACCGCGCCTGAAGTTCGC
CTRL0016	ControlD1	GGAAAGGACGAAACACCGGCAGCTCGTGTGTCGTACTC GTTTTAGAGCTAGAAATAGCAAGTTAAAATAAGGC	control	NA	NA	GCAGCTCGTGTGTCGTACTC
CTRL0017	ControlD2	GGAAAGGACGAAACACCGGCGCCTTAAGAGTACTCATC GTTTTAGAGCTAGAAATAGCAAGTTAAAATAAGGC	control	NA	NA	GCGCCTTAAGAGTACTCATC
CTRL0018	ControlD3	GGAAAGGACGAAACACCGGAGTGTCGTCGTTGCTCCTA GTTTTAGAGCTAGAAATAGCAAGTTAAAATAAGGC	control	NA	NA	GAGTGTCGTCGTTGCTCCTA
CTRL0019	ControlD4	GGAAAGGACGAAACACCGGCAGCTCGACCTCAAGCCGT GTTTTAGAGCTAGAAATAGCAAGTTAAAATAAGGC	control	NA	NA	GCAGCTCGACCTCAAGCCGT
CTRL0020	ControlD5	GGAAAGGACGAAACACCGGTATCCTGACCTACGCGCTG GTTTTAGAGCTAGAAATAGCAAGTTAAAATAAGGC	control	NA	NA	GTATCCTGACCTACGCGCTG
CTRL0021	ControlE1	GGAAAGGACGAAACACCGGTGTATCTCAGCACGCTAAC GTTTTAGAGCTAGAAATAGCAAGTTAAAATAAGGC	control	NA	NA	GTGTATCTCAGCACGCTAAC
CTRL0022	ControlE2	GGAAAGGACGAAACACCGGTCGTCATACAACGGCAACG GTTTTAGAGCTAGAAATAGCAAGTTAAAATAAGGC	control	NA	NA	GTCGTCATACAACGGCAACG
CTRL0023	ControlE3	GGAAAGGACGAAACACCGGTCGTGCGCTTCCGGCGGTA GTTTTAGAGCTAGAAATAGCAAGTTAAAATAAGGC	control	NA	NA	GTCGTGCGCTTCCGGCGGTA
CTRL0024	ControlE4	GGAAAGGACGAAACACCGGCGGTCCTCAGTAAGCGCGT GTTTTAGAGCTAGAAATAGCAAGTTAAAATAAGGC	control	NA	NA	GCGGTCCTCAGTAAGCGCGT
CTRL0025	ControlE5	GGAAAGGACGAAACACCGGCTCTGCTGCGGAAGGATTC GTTTTAGAGCTAGAAATAGCAAGTTAAAATAAGGC	control	NA	NA	GCTCTGCTGCGGAAGGATTC
CTRL0026	ControlF1	GGAAAGGACGAAACACCGGTCTTCCGCCGCTCAAGTTA GTTTTAGAGCTAGAAATAGCAAGTTAAAATAAGGC	control	NA	NA	GTCTTCCGCCGCTCAAGTTA
CTRL0027	ControlF2	GGAAAGGACGAAACACCGGCATGGAGGAGCGTCGCAGA GTTTTAGAGCTAGAAATAGCAAGTTAAAATAAGGC	control	NA	NA	GCATGGAGGAGCGTCGCAGA
CTRL0028	ControlF3	GGAAAGGACGAAACACCGGTAGCGCGCGTAGGAGTGGC GTTTTAGAGCTAGAAATAGCAAGTTAAAATAAGGC	control	NA	NA	GTAGCGCGCGTAGGAGTGGC
CTRL0029	ControlF4	GGAAAGGACGAAACACCGGATCACCTGCATTCGTACAC GTTTTAGAGCTAGAAATAGCAAGTTAAAATAAGGC	control	NA	NA	GATCACCTGCATTCGTACAC
CTRL0030	ControlF5	GGAAAGGACGAAACACCGGCACACCTAGATATCGAATG GTTTTAGAGCTAGAAATAGCAAGTTAAAATAAGGC	control	NA	NA	GCACACCTAGATATCGAATG
CTRL0031	ControlG1	GGAAAGGACGAAACACCGGTTGATCAACGCGCTTCGCG GTTTTAGAGCTAGAAATAGCAAGTTAAAATAAGGC	control	NA	NA	GTTGATCAACGCGCTTCGCG
CTRL0032	ControlG2	GGAAAGGACGAAACACCGGCGTCTCACTCACTCCATCG GTTTTAGAGCTAGAAATAGCAAGTTAAAATAAGGC	control	NA	NA	GCGTCTCACTCACTCCATCG
CTRL0033	ControlG3	GGAAAGGACGAAACACCGGCCGACCAACGTCAGCGGTA GTTTTAGAGCTAGAAATAGCAAGTTAAAATAAGGC	control	NA	NA	GCCGACCAACGTCAGCGGTA
CTRL0034	ControlG4	GGAAAGGACGAAACACCGGGATACGGTGCGTCAATCTA GTTTTAGAGCTAGAAATAGCAAGTTAAAATAAGGC	control	NA	NA	GGATACGGTGCGTCAATCTA
CTRL0035	ControlG5	GGAAAGGACGAAACACCGGAATCCAGTGGCGGCGACAA GTTTTAGAGCTAGAAATAGCAAGTTAAAATAAGGC	control	NA	NA	GAATCCAGTGGCGGCGACAA
CTRL0036	ControlH1	GGAAAGGACGAAACACCGGCACTGTCAGTGCAACGATA GTTTTAGAGCTAGAAATAGCAAGTTAAAATAAGGC	control	NA	NA	GCACTGTCAGTGCAACGATA
CTRL0037	ControlH2	GGAAAGGACGAAACACCGGCGATCCTCAAGTATGCTCA GTTTTAGAGCTAGAAATAGCAAGTTAAAATAAGGC	control	NA	NA	GCGATCCTCAAGTATGCTCA
CTRL0038	ControlH3	GGAAAGGACGAAACACCGGCTAATATCGACACGGCCGC GTTTTAGAGCTAGAAATAGCAAGTTAAAATAAGGC	control	NA	NA	GCTAATATCGACACGGCCGC
CTRL0039	ControlH4	GGAAAGGACGAAACACCGGGAGATGCATCGAAGTCGAT GTTTTAGAGCTAGAAATAGCAAGTTAAAATAAGGC	control	NA	NA	GGAGATGCATCGAAGTCGAT
CTRL0040	ControlH5	GGAAAGGACGAAACACCGGGATGCACTCCATCTCGTCT GTTTTAGAGCTAGAAATAGCAAGTTAAAATAAGGC	control	NA	NA	GGATGCACTCCATCTCGTCT
CTRL0041	ControlI1	GGAAAGGACGAAACACCGGTGCCGAGTAATAACGCGAG GTTTTAGAGCTAGAAATAGCAAGTTAAAATAAGGC	control	NA	NA	GTGCCGAGTAATAACGCGAG
CTRL0042	ControlI2	GGAAAGGACGAAACACCGGAGATTCCGATGTAACGTAC GTTTTAGAGCTAGAAATAGCAAGTTAAAATAAGGC	control	NA	NA	GAGATTCCGATGTAACGTAC
CTRL0043	ControlI3	GGAAAGGACGAAACACCGGTCGTCACGAGCAGGATTGC GTTTTAGAGCTAGAAATAGCAAGTTAAAATAAGGC	control	NA	NA	GTCGTCACGAGCAGGATTGC
CTRL0044	ControlI4	GGAAAGGACGAAACACCGGCGTTAGTCACTTAGCTCGA GTTTTAGAGCTAGAAATAGCAAGTTAAAATAAGGC	control	NA	NA	GCGTTAGTCACTTAGCTCGA
CTRL0045	ControlI5	GGAAAGGACGAAACACCGGTTCACACGGTGTCGGATAG GTTTTAGAGCTAGAAATAGCAAGTTAAAATAAGGC	control	NA	NA	GTTCACACGGTGTCGGATAG
CTRL0046	ControlJ1	GGAAAGGACGAAACACCGGGATAGGTGACCTTAGTACG GTTTTAGAGCTAGAAATAGCAAGTTAAAATAAGGC	control	NA	NA	GGATAGGTGACCTTAGTACG
CTRL0047	ControlJ2	GGAAAGGACGAAACACCGGTATGAGTCAAGCTAATGCG GTTTTAGAGCTAGAAATAGCAAGTTAAAATAAGGC	control	NA	NA	GTATGAGTCAAGCTAATGCG
CTRL0048	ControlJ3	GGAAAGGACGAAACACCGGCAACTATTGGAATACGTGA GTTTTAGAGCTAGAAATAGCAAGTTAAAATAAGGC	control	NA	NA	GCAACTATTGGAATACGTGA
CTRL0049	ControlJ4	GGAAAGGACGAAACACCGGTTACCTTCGCTCGTCTATA GTTTTAGAGCTAGAAATAGCAAGTTAAAATAAGGC	control	NA	NA	GTTACCTTCGCTCGTCTATA
CTRL0050	ControlJ5	GGAAAGGACGAAACACCGGTACCGAGCACCACAGGCCG GTTTTAGAGCTAGAAATAGCAAGTTAAAATAAGGC	control	NA	NA	GTACCGAGCACCACAGGCCG

## Sheet: TyKNU screen
Supplemental Table 4: Negative-selection CRISPR screen to uncover sensitizers to BCL-XL + MCL-1 inhibition in the resistant cell line TyKNU
Gene	Replicate #1 Depletion Score	Replicate #2 Depletion Score	Average Depletion Score
ABL1	0.649652	1.07353	0.861592
ABL2	1.12354	0.546636	0.835088
ACLY	0.645162	0.74204	0.693601
ACVR1	0.544811	0.485621	0.515216
ACVR1B	0.636245	0.88204	0.759143
ACVR1C	0.68152	0.559268	0.620394
ACVR2A	1.12488	0.797344	0.961113
ACVR2B	0.781534	0.879401	0.830467
ACVRL1	0.60057	0.809725	0.705147
ADSS	0.154987	0.154577	0.154782
AJUBA	1.71085	0.643726	1.17729
AKT1	0.526673	0.697114	0.611894
AKT2	2.57581	2.48377	2.52979
AKT3	0.940666	0.681969	0.811318
ALK	1.08166	0.697831	0.889747
AR	0.766754	0.876232	0.821493
ARAF	1.01015	1.20237	1.10626
ARID5B	0.786043	1.23794	1.01199
AURKA	0.47934	0.419488	0.449414
AURKB	0.871389	1.33273	1.10206
AURKC	0.867586	1.10047	0.984028
AXL	1.67991	2.25024	1.96507
B4GALT3	0.30096	0.7017	0.50133
BCL2	0.127619	0.376623	0.252121
BCL2A1	0.469196	0.348176	0.408686
BCL2L1	0.987737	1.48387	1.2358
BCL2L2	0.17783	0.166966	0.172398
BDH1	0.386755	0.660354	0.523554
BLK	0.860092	0.937422	0.898757
BMPR1A	0.581435	0.553893	0.567664
BMPR1B	0.655269	0.783062	0.719166
BMPR2	1.07388	0.469548	0.771712
BRAF	0.578479	0.638121	0.6083
BRD4	1.06777	0.959068	1.01342
BTK	0.779873	0.651151	0.715512
CAD	0.624967	0.661053	0.64301
CARD11	0.56043	0.568572	0.564501
CBFB	0.680641	0.478875	0.579758
CBL	0.983239	0.792496	0.887868
CCND1	1.34722	2.12604	1.73663
CCNE1	1.99862	1.98025	1.98944
CDC37	0.295155	0.471452	0.383304
CDC42	0.179178	0.319615	0.249397
CDK1	1.0807	0.778835	0.929766
CDK11A	0.638611	0.826744	0.732678
CDK12	0.591957	0.599496	0.595727
CDK2	0.345304	0.686633	0.515969
CDK3	0.482355	0.811885	0.64712
CDK4	0.381749	0.589621	0.485685
CDK5	0.4765	0.547461	0.51198
CDK6	2.08839	2.73327	2.41083
CDK7	1.06633	0.764925	0.915625
CDK8	2.39309	3.10632	2.7497
CDK9	0.68046	0.611241	0.645851
CDKN1A	0.690491	0.571846	0.631169
CDKN1B	0.495272	0.666311	0.580791
CDKN2A	0.505461	0.898391	0.701926
CDKN2C	0.718106	0.73297	0.725538
CHEK2	1.21348	0.878877	1.04618
CHUK	2.29645	0.873374	1.58491
CREBBP	1.04873	0.609926	0.829327
CRIPAK	0.510067	0.653109	0.581588
CRKL	0.710298	0.623003	0.66665
CS	0.802408	0.703029	0.752719
CSF1R	0.698881	0.900803	0.799842
CTCF	0.495875	0.820961	0.658418
CTNNB1	0.794786	0.864661	0.829723
CTRLA	1.09949	0.891609	0.995547
CTRLB	1.05312	0.850693	0.951908
CTRLC	0.740054	1.1526	0.946325
CTRLD	0.754092	1.08821	0.921151
CTRLE	0.743902	0.986188	0.865045
CTRLF	0.928039	0.847672	0.887855
CTRLG	0.814338	1.15889	0.986615
CTRLH	0.75108	0.551969	0.651525
CTRLI	0.750908	0.865054	0.807981
CTRLJ	0.824225	0.972522	0.898373
DDR1	0.982854	0.808437	0.895646
DDR2	1.3755	0.814559	1.09503
DHFR	1.13322	0.584006	0.858615
DNMT1	1.03773	0.696881	0.867305
DNMT3A	0.505881	0.786877	0.646379
DNMT3B	0.767904	1.09992	0.933912
DVL1	0.375755	0.549985	0.46287
DVL2	0.68151	0.574671	0.62809
DVL3	0.998187	0.834065	0.916126
E2F3	1.11587	0.923391	1.01963
EGFR	0.862534	1.14628	1.00441
EGR3	0.867716	0.594155	0.730936
EIF4A2	0.966627	0.903107	0.934867
ELF3	0.661356	0.839144	0.75025
ENO1	0.149266	0.34392	0.246593
ENO3	0.303047	0.702265	0.502656
EP300	0.719347	0.84522	0.782284
EPAS1	0.514526	0.434302	0.474414
EPHA1	0.346299	0.810158	0.578229
EPHA10	0.809319	1.09575	0.952536
EPHA2	0.478781	0.729515	0.604148
EPHA3	0.845573	0.706488	0.776031
EPHA4	0.632636	0.516447	0.574542
EPHA5	0.570856	1.00355	0.787205
EPHA6	1.08365	0.879483	0.981564
EPHA7	0.852069	1.08943	0.970749
EPHA8	0.364215	1.00826	0.68624
EPHB1	0.566134	0.864212	0.715173
EPHB2	0.645143	0.858229	0.751686
EPHB3	0.661655	0.925058	0.793357
EPHB4	0.897735	0.688097	0.792916
EPHB6	0.958666	0.861364	0.910015
ERBB2	0.982005	0.793992	0.887999
ERBB3	0.819329	1.05274	0.936036
ERBB4	0.838595	0.667826	0.75321
ERCC2	0.771691	1.18142	0.976558
ESR1	0.620995	0.712244	0.66662
ESR2	0.559696	0.732286	0.645991
ESRRB	1.2068	0.652447	0.929622
EZH2	0.411822	0.567207	0.489514
FASN	0.470427	0.671955	0.571191
FBP1	1.28024	0.762923	1.02158
FBP2	0.986628	0.572424	0.779526
FGFR1	0.655868	0.776352	0.71611
FGFR2	0.50393	0.952889	0.728409
FGFR3	0.583966	0.666971	0.625469
FGFR4	0.576627	0.79982	0.688224
FGR	0.665405	0.947949	0.806677
FH	0.332807	0.581056	0.456932
FLT1	1.29318	1.13723	1.21521
FLT3	2.41478	1.7906	2.10269
FOXA1	1.17815	0.829222	1.00369
FOXA2	0.862153	0.872182	0.867168
FOXL2	0.823694	1.0541	0.938898
FRK	0.843664	0.983003	0.913334
FYN	0.9659	1.30821	1.13706
G6PD	0.470112	0.848706	0.659409
GAPDH	0.522324	0.649664	0.585994
GATA2	0.95851	0.640416	0.799463
GATA3	0.517724	0.588412	0.553068
GLI1	0.381215	0.512734	0.446975
GLI2	0.661647	0.784061	0.722854
GLI3	0.777757	0.947687	0.862722
GLS	0.528148	0.528254	0.528201
GNA11	1.40292	0.905863	1.15439
GNAQ	0.771009	0.995545	0.883277
GNAS	0.864862	0.712371	0.788616
GPI	2.40719	0.363898	1.38554
H3F3A	0.953841	0.869789	0.911815
H3F3C	0.505789	0.866847	0.686318
HCK	0.927302	1.34088	1.13409
HDAC1	0.983512	0.759123	0.871317
HDAC10	0.975796	0.83146	0.903628
HDAC11	0.778264	1.0163	0.897283
HDAC2	1.02033	1.29276	1.15655
HDAC3	0.410393	0.299054	0.354724
HDAC4	0.721787	0.713733	0.71776
HDAC5	1.04714	0.612122	0.829631
HDAC6	0.478927	0.687816	0.583371
HDAC7	0.620121	0.527142	0.573632
HDAC8	0.349639	0.504642	0.42714
HDAC9	1.24853	1.00178	1.12516
HIF1A	1.03611	0.647327	0.841719
HIST1H1C	0.746054	1.09485	0.920453
HIST1H2BD	0.84531	0.811372	0.828341
HIST1H3B	0.54324	0.755119	0.64918
HK1	1.36379	0.7158	1.0398
HK2	0.615338	0.421801	0.518569
HRAS	0.809654	0.844527	0.82709
HSP90AA1	1.08897	0.709094	0.899033
HSP90AB1	0.278771	0.300163	0.289467
IDH1	0.754353	0.792054	0.773203
IDH2	1.03887	0.568069	0.803468
IDH3A	0.39251	0.737347	0.564928
IDH3B	0.728902	0.705657	0.71728
IDH3G	0.587893	0.768385	0.678139
IGF1R	0.340915	0.425393	0.383154
IKBKB	0.822318	1.73485	1.27859
IKBKE	0.576089	1.01449	0.795289
INSR	0.702556	0.715879	0.709217
INTS4	0.209842	0.985962	0.597902
JAK1	1.23554	0.969411	1.10247
JAK2	0.503034	0.758096	0.630565
JAK3	0.909502	0.79663	0.853066
KAT6A	0.391246	0.500728	0.445987
KDR	1.33445	0.81384	1.07415
KIT	0.579897	0.745099	0.662498
KLF4	0.466831	0.61425	0.540541
KMT2A	0.246923	0.473445	0.360184
KRAS	0.147375	0.603905	0.37564
LCK	0.936304	0.755655	0.845979
LDHA	0.606028	0.772389	0.689209
LDHB	0.740503	0.703411	0.721957
LDHC	0.898723	0.8593	0.879011
LIFR	0.940318	0.646877	0.793598
LMO1	0.863821	0.834487	0.849154
LRRK2	0.773473	1.50187	1.13767
LTK	0.89484	0.798632	0.846736
LYN	1.46676	2.43462	1.95069
MAP2K1	1.07534	0.621354	0.848345
MAP2K2	0.802382	0.652828	0.727605
MAP2K4	0.560028	0.927271	0.743649
MAP2K5	1.29389	0.943542	1.11871
MAP3K1	0.409616	0.383839	0.396727
MAP3K8	0.903937	0.750263	0.8271
MAPK1	0.286523	0.812612	0.549568
MAPK10	0.866901	0.674956	0.770929
MAPK11	0.632814	0.803027	0.71792
MAPK12	0.96425	0.888338	0.926294
MAPK13	0.984976	0.947235	0.966105
MAPK14	1.14084	1.87005	1.50545
MAPK3	0.56813	0.895739	0.731935
MAPK7	0.524645	0.833438	0.679041
MAPK8	0.737725	1.09743	0.917579
MAPK8IP1	0.453246	0.818415	0.635831
MAPK9	0.660334	0.68137	0.670852
MCL1	0.280825	0.293815	0.28732
MDM2	0.852227	0.678305	0.765266
MDM4	0.265127	0.474301	0.369714
MECOM	0.572827	0.422907	0.497867
MED12	1.6129	3.23407	2.42349
MET	1.10334	0.836683	0.970014
MOS	0.526011	0.697208	0.611609
MPL	0.399769	0.78749	0.59363
MST1R	0.398639	0.792499	0.595569
MTOR	0.622454	1.28287	0.952662
MUSK	0.59522	1.23102	0.913119
MYC	2.47618	3.68262	3.0794
MYCL	0.653489	0.581239	0.617364
MYCN	0.64641	0.833545	0.739978
MYD88	0.434371	0.788079	0.611225
NANOG	0.924399	0.555974	0.740186
NCOA3	0.729894	1.07546	0.902676
NEDD9	0.74298	0.854653	0.798816
NFE2L2	0.77528	0.630382	0.702831
NFE2L3	0.863367	1.18753	1.02545
NFKB1	1.00893	1.20715	1.10804
NFKB2	0.482997	0.590342	0.53667
NKX2_1	0.545682	0.721438	0.63356
NOTCH1	0.743457	0.690686	0.717071
NOTCH2	0.442226	0.608711	0.525468
NOTCH3	0.699847	0.901959	0.800903
NOTCH4	0.941034	0.911381	0.926208
NRAS	1.14946	0.851778	1.00062
NSD1	0.997536	1.15476	1.07615
PAF1	1.97319	1.2755	1.62435
PAK1	0.846746	0.766039	0.806393
PARP10	0.709497	1.02138	0.865437
PAX8	1.31308	1.24848	1.28078
PCBP1	0.273462	0.900291	0.586876
PCK1	1.06761	0.917398	0.992502
PCK2	0.870164	0.855598	0.862881
PDGFRA	1.38847	0.786323	1.08739
PDGFRB	0.819241	0.922708	0.870974
PDK1	0.594188	0.586316	0.590252
PDK3	1.3426	0.989828	1.16621
PFKFB3	0.713278	0.84361	0.778444
PGAM1	0.519162	0.670256	0.594709
PGAM2	0.986895	0.959295	0.973095
PGD	0.316344	0.329995	0.32317
PGK1	0.283291	0.616094	0.449693
PGK2	1.10514	1.18356	1.14435
PHGDH	0.759645	0.934995	0.84732
PIK3CA	0.678478	0.699654	0.689066
PIK3CB	1.20941	0.804411	1.00691
PIK3CD	1.41453	0.951321	1.18292
PIK3CG	0.80158	0.995188	0.898384
PIK3R1	0.751426	0.820671	0.786049
PKM	0.451128	0.562541	0.506835
PKN1	0.550579	0.715177	0.632878
PKN2	0.563539	0.977999	0.770769
PKN3	0.293669	0.498147	0.395908
POLQ	1.42892	0.662504	1.04571
POU5F1	0.625931	0.731156	0.678543
PPP2R1A	0.812169	0.901687	0.856928
PRKAA1	0.55815	0.59296	0.575555
PRKAA2	1.3246	0.70994	1.01727
PRKAB1	0.470508	0.66967	0.570089
PRKAB2	0.875851	0.544365	0.710108
PRKACA	0.581937	0.710498	0.646218
PRKACB	0.91368	0.836767	0.875224
PRKACG	1.20408	0.785461	0.99477
PRKAG1	0.74387	0.712063	0.727967
PRKAG2	0.64724	0.521995	0.584618
PRKAG3	0.710526	0.732742	0.721634
PRKAR1A	1.93361	1.47495	1.70428
PRKAR1B	0.467072	0.561755	0.514414
PRKAR2A	0.717805	0.749715	0.73376
PRKAR2B	1.2977	0.906395	1.10205
PRKCA	0.701957	0.452741	0.577349
PRKCB	0.698261	0.634329	0.666295
PRKCD	0.733721	1.03853	0.886124
PRKCE	0.905995	0.949386	0.92769
PRKCG	1.10912	1.3994	1.25426
PRKCH	0.615674	0.738901	0.677288
PRKCI	0.819714	0.897966	0.85884
PRKCQ	0.596863	0.980744	0.788803
PRKCZ	0.547174	0.652397	0.599786
PRX	1.80372	2.09634	1.95003
PTCH1	0.729377	0.647796	0.688587
PTK2	1.04964	1.17967	1.11466
PTPN11	0.625877	0.951812	0.788845
RAC1	0.70312	0.618363	0.660741
RAD21	0.85073	1.36908	1.1099
RAF1	0.815517	0.85638	0.835948
RALA	0.971072	1.19205	1.08156
RALB	0.861532	0.564866	0.713199
REL	0.562428	1.01991	0.79117
RELA	1.39449	1.53984	1.46717
RELB	2.49705	1.70307	2.10006
RET	0.514395	1.04045	0.777423
RGN	0.705163	0.615209	0.660186
RHOA	1.25464	0.650846	0.952744
RICTOR	0.690226	0.661212	0.675719
ROCK1	1.13633	0.486409	0.811369
RORA	0.810728	0.731448	0.771088
RPIA	0.428868	0.824717	0.626792
RPL22	1.64301	0.535853	1.08943
RPL5	0.424859	0.846592	0.635726
RPS6KB1	1.09323	0.740091	0.916661
RPTOR	0.645071	0.935913	0.790492
SDHA	0.526715	0.404284	0.4655
SETBP1	0.935698	1.0906	1.01315
SF3B1	0.251	0.332863	0.291931
SIN3A	0.769263	0.620667	0.694965
SKP2	0.922554	1.44586	1.18421
SLC16A1	1.58203	1.10143	1.34173
SLC16A3	0.422572	0.766251	0.594411
SLC16A4	1.36065	0.835673	1.09816
SLC16A7	0.776961	0.761918	0.76944
SLC25A1	0.68303	0.577006	0.630018
SLC2A1	0.246518	0.236421	0.241469
SLC2A2	0.796642	0.583417	0.69003
SLC2A3	1.22024	0.781157	1.0007
SMAD1	0.763567	0.961958	0.862763
SMAD2	0.928149	0.991396	0.959773
SMAD3	1.02031	0.79792	0.909114
SMAD4	0.3747	0.69794	0.53632
SMAD6	0.647588	0.633962	0.640775
SMAD7	0.901063	0.796203	0.848633
SMAD9	0.929331	0.848697	0.889014
SMC1A	0.324998	0.733613	0.529306
SMC3	0.447575	0.396308	0.421942
SMO	0.623588	0.76936	0.696474
SNAI1	0.598471	0.697634	0.648052
SNAI2	1.56034	1.44588	1.50311
SOX17	2.25129	2.69366	2.47248
SOX2	0.699881	0.681077	0.690479
SPOP	0.446934	0.733935	0.590434
SRC	1.93161	1.38986	1.66074
SRSF2	0.162808	0.315559	0.239183
STAT1	1.06028	0.813695	0.93699
STAT2	0.62062	1.23368	0.927149
STAT3	0.587239	0.566051	0.576645
STAT4	1.12769	0.717811	0.922749
STAT5A	0.755197	0.87322	0.814208
STAT5B	0.882537	0.575196	0.728866
STAT6	0.70021	0.793425	0.746817
STK11	0.514117	0.625915	0.570016
SYK	0.935246	0.721115	0.828181
TAF1	1.32458	0.596069	0.960322
TALDO1	0.737942	0.841345	0.789644
TBL1XR1	1.30713	0.396083	0.851605
TBX3	0.588132	0.61747	0.602801
TEK	0.62074	0.787119	0.70393
TERT	0.752824	0.898528	0.825676
TET1	0.810812	0.729835	0.770324
TET2	0.88404	0.796937	0.840489
TGFBR1	0.635705	0.86731	0.751508
TGFBR2	0.825594	0.942026	0.88381
THAP11	0.631321	0.385755	0.508538
TIE1	0.890599	0.958612	0.924605
TKT	0.281743	0.332632	0.307187
TLR4	0.530522	0.745928	0.638225
TSHR	0.612696	0.8839	0.748298
TSHZ2	0.93281	0.975854	0.954332
TSHZ3	0.626779	1.04263	0.834704
TUBD1	1.00766	0.767066	0.887362
TWIST1	1.0965	1.0895	1.093
TYK2	0.707575	0.885894	0.796735
TYRO3	1.06738	0.894396	0.980885
U2AF1	0.530366	0.88861	0.709488
UQCR10	0.433336	0.418809	0.426072
USP9X	2.29145	0.929409	1.61043
VEZF1	0.958914	0.632831	0.795873
WT1	1.03432	0.75686	0.89559
XIAP	0.618879	0.605024	0.611951
YAP1	0.178656	0.599747	0.389202
YES1	1.39343	0.844538	1.11898
ZEB1	0.278197	0.126358	0.202277
ZNF217	0.928448	1.13665	1.03255

## Sheet: Average scores from  screen
Supplemental Table 4: Negative-selection CRISPR screen to uncover sensitizers to BCL-XL + MCL-1 inhibition in the resistant cell line TyKNU
Gene	Average Depletion Score
ADSS	0.154782		Note: Red text indicates BCL-2 genes selected for additional studies
BCL2L2	0.172398
ZEB1	0.202277
SRSF2	0.239183
SLC2A1	0.241469
ENO1	0.246593
CDC42	0.249397
BCL2	0.252121
MCL1	0.28732
HSP90AB1	0.289467
SF3B1	0.291931
TKT	0.307187
PGD	0.32317
HDAC3	0.354724
KMT2A	0.360184
MDM4	0.369714
KRAS	0.37564
IGF1R	0.383154
CDC37	0.383304
YAP1	0.389202
PKN3	0.395908
MAP3K1	0.396727
BCL2A1	0.408686
SMC3	0.421942
UQCR10	0.426072
HDAC8	0.42714
KAT6A	0.445987
GLI1	0.446975
AURKA	0.449414
PGK1	0.449693
FH	0.456932
DVL1	0.46287
SDHA	0.4655
EPAS1	0.474414
CDK4	0.485685
EZH2	0.489514
MECOM	0.497867
B4GALT3	0.50133
ENO3	0.502656
PKM	0.506835
THAP11	0.508538
CDK5	0.51198
PRKAR1B	0.514414
ACVR1	0.515216
CDK2	0.515969
HK2	0.518569
BDH1	0.523554
NOTCH2	0.525468
GLS	0.528201
SMC1A	0.529306
SMAD4	0.53632
NFKB2	0.53667
KLF4	0.540541
MAPK1	0.549568
GATA3	0.553068
CARD11	0.564501
IDH3A	0.564928
BMPR1A	0.567664
STK11	0.570016
PRKAB1	0.570089
FASN	0.571191
HDAC7	0.573632
EPHA4	0.574542
PRKAA1	0.575555
STAT3	0.576645
PRKCA	0.577349
EPHA1	0.578229
CBFB	0.579758
CDKN1B	0.580791
CRIPAK	0.581588
HDAC6	0.583371
PRKAG2	0.584618
GAPDH	0.585994
PCBP1	0.586876
PDK1	0.590252
SPOP	0.590434
MPL	0.59363
SLC16A3	0.594411
PGAM1	0.594709
MST1R	0.595569
CDK12	0.595727
INTS4	0.597902
PRKCZ	0.599786
TBX3	0.602801
EPHA2	0.604148
BRAF	0.6083
MYD88	0.611225
MOS	0.611609
AKT1	0.611894
XIAP	0.611951
MYCL	0.617364
ACVR1C	0.620394
FGFR3	0.625469
RPIA	0.626792
DVL2	0.62809
SLC25A1	0.630018
JAK2	0.630565
CDKN1A	0.631169
PKN1	0.632878
NKX2_1	0.63356
RPL5	0.635726
MAPK8IP1	0.635831
TLR4	0.638225
SMAD6	0.640775
CAD	0.64301
CDK9	0.645851
ESR2	0.645991
PRKACA	0.646218
DNMT3A	0.646379
CDK3	0.64712
SNAI1	0.648052
HIST1H3B	0.64918
CTRLH	0.651525
CTCF	0.658418
G6PD	0.659409
RGN	0.660186
RAC1	0.660741
KIT	0.662498
PRKCB	0.666295
ESR1	0.66662
CRKL	0.66665
MAPK9	0.670852
RICTOR	0.675719
PRKCH	0.677288
IDH3G	0.678139
POU5F1	0.678543
MAPK7	0.679041
EPHA8	0.68624
H3F3C	0.686318
FGFR4	0.688224
PTCH1	0.688587
PIK3CA	0.689066
LDHA	0.689209
SLC2A2	0.69003
SOX2	0.690479
ACLY	0.693601
SIN3A	0.694965
SMO	0.696474
CDKN2A	0.701926
NFE2L2	0.702831
TEK	0.70393
ACVRL1	0.705147
INSR	0.709217
U2AF1	0.709488
PRKAB2	0.710108
RALB	0.713199
EPHB1	0.715173
BTK	0.715512
FGFR1	0.71611
NOTCH1	0.717071
IDH3B	0.71728
HDAC4	0.71776
MAPK11	0.71792
BMPR1B	0.719166
PRKAG3	0.721634
LDHB	0.721957
GLI2	0.722854
CDKN2C	0.725538
MAP2K2	0.727605
PRKAG1	0.727967
FGFR2	0.728409
STAT5B	0.728866
EGR3	0.730936
MAPK3	0.731935
CDK11A	0.732678
PRKAR2A	0.73376
MYCN	0.739978
NANOG	0.740186
MAP2K4	0.743649
STAT6	0.746817
TSHR	0.748298
ELF3	0.75025
TGFBR1	0.751508
EPHB2	0.751686
CS	0.752719
ERBB4	0.75321
ACVR1B	0.759143
MDM2	0.765266
SLC16A7	0.76944
TET1	0.770324
PKN2	0.770769
MAPK10	0.770929
RORA	0.771088
BMPR2	0.771712
IDH1	0.773203
EPHA3	0.776031
RET	0.777423
PFKFB3	0.778444
FBP2	0.779526
EP300	0.782284
PIK3R1	0.786049
EPHA5	0.787205
GNAS	0.788616
PRKCQ	0.788803
PTPN11	0.788845
TALDO1	0.789644
RPTOR	0.790492
REL	0.79117
EPHB4	0.792916
EPHB3	0.793357
LIFR	0.793598
IKBKE	0.795289
VEZF1	0.795873
TYK2	0.796735
NEDD9	0.798816
GATA2	0.799463
CSF1R	0.799842
NOTCH3	0.800903
IDH2	0.803468
PAK1	0.806393
FGR	0.806677
CTRLI	0.807981
AKT3	0.811318
ROCK1	0.811369
STAT5A	0.814208
AR	0.821493
TERT	0.825676
HRAS	0.82709
MAP3K8	0.8271
SYK	0.828181
HIST1H2BD	0.828341
CREBBP	0.829327
HDAC5	0.829631
CTNNB1	0.829723
ACVR2B	0.830467
TSHZ3	0.834704
ABL2	0.835088
RAF1	0.835948
TET2	0.840489
HIF1A	0.841719
LCK	0.845979
LTK	0.846736
PHGDH	0.84732
MAP2K1	0.848345
SMAD7	0.848633
LMO1	0.849154
TBL1XR1	0.851605
JAK3	0.853066
PPP2R1A	0.856928
DHFR	0.858615
PRKCI	0.85884
ABL1	0.861592
GLI3	0.862722
SMAD1	0.862763
PCK2	0.862881
CTRLE	0.865045
PARP10	0.865437
FOXA2	0.867168
DNMT1	0.867305
PDGFRB	0.870974
HDAC1	0.871317
PRKACB	0.875224
LDHC	0.879011
GNAQ	0.883277
TGFBR2	0.88381
PRKCD	0.886124
TUBD1	0.887362
CTRLF	0.887855
CBL	0.887868
ERBB2	0.887999
SMAD9	0.889014
ALK	0.889747
WT1	0.89559
DDR1	0.895646
HDAC11	0.897283
CTRLJ	0.898373
PIK3CG	0.898384
BLK	0.898757
HSP90AA1	0.899033
NCOA3	0.902676
HDAC10	0.903628
SMAD3	0.909114
EPHB6	0.910015
H3F3A	0.911815
MUSK	0.913119
FRK	0.913334
CDK7	0.915625
DVL3	0.916126
RPS6KB1	0.916661
MAPK8	0.917579
HIST1H1C	0.920453
CTRLD	0.921151
STAT4	0.922749
TIE1	0.924605
NOTCH4	0.926208
MAPK12	0.926294
STAT2	0.927149
PRKCE	0.92769
ESRRB	0.929622
CDK1	0.929766
DNMT3B	0.933912
EIF4A2	0.934867
ERBB3	0.936036
STAT1	0.93699
FOXL2	0.938898
CTRLC	0.946325
CTRLB	0.951908
EPHA10	0.952536
MTOR	0.952662
RHOA	0.952744
TSHZ2	0.954332
SMAD2	0.959773
TAF1	0.960322
ACVR2A	0.961113
MAPK13	0.966105
MET	0.970014
EPHA7	0.970749
PGAM2	0.973095
ERCC2	0.976558
TYRO3	0.980885
EPHA6	0.981564
AURKC	0.984028
CTRLG	0.986615
PCK1	0.992502
PRKACG	0.99477
CTRLA	0.995547
NRAS	1.00062
SLC2A3	1.0007
FOXA1	1.00369
EGFR	1.00441
PIK3CB	1.00691
ARID5B	1.01199
SETBP1	1.01315
BRD4	1.01342
PRKAA2	1.01727
E2F3	1.01963
FBP1	1.02158
NFE2L3	1.02545
ZNF217	1.03255
HK1	1.0398
POLQ	1.04571
CHEK2	1.04618
KDR	1.07415
NSD1	1.07615
RALA	1.08156
PDGFRA	1.08739
RPL22	1.08943
TWIST1	1.093
DDR2	1.09503
SLC16A4	1.09816
PRKAR2B	1.10205
AURKB	1.10206
JAK1	1.10247
ARAF	1.10626
NFKB1	1.10804
RAD21	1.1099
PTK2	1.11466
MAP2K5	1.11871
YES1	1.11898
HDAC9	1.12516
HCK	1.13409
FYN	1.13706
LRRK2	1.13767
PGK2	1.14435
GNA11	1.15439
HDAC2	1.15655
PDK3	1.16621
AJUBA	1.17729
PIK3CD	1.18292
SKP2	1.18421
FLT1	1.21521
BCL2L1	1.2358
PRKCG	1.25426
IKBKB	1.27859
PAX8	1.28078
SLC16A1	1.34173
GPI	1.38554
RELA	1.46717
SNAI2	1.50311
MAPK14	1.50545
CHUK	1.58491
USP9X	1.61043
PAF1	1.62435
SRC	1.66074
PRKAR1A	1.70428
CCND1	1.73663
PRX	1.95003
LYN	1.95069
AXL	1.96507
CCNE1	1.98944
RELB	2.10006
FLT3	2.10269
CDK6	2.41083
MED12	2.42349
SOX17	2.47248
AKT2	2.52979
CDK8	2.7497
MYC	3.0794
