# Supplementary material for: Systematic mapping of BCL-2 gene dependencies in cancer reveals molecular determinants of BH3 mimetic sensitivity
Source: Nat Commun. 2018 Aug 29;9:3513. doi: 10.1038/s41467-018-05815-z (PMC6115427; doi:10.1038/s41467-018-05815-z)
Supplement: Supplementary file 8 — Supplementary Data 5 [file 41467_2018_5815_MOESM8_ESM.xlsx]

## Sheet: Sheet1
Supplemental Table 5: Phenotypic Outlier Cell Lines Have Outlying Expression Levels of Response Modifying BCL-2 Genes.
Cancer type	Cell line	Unique phenotype	Possible molecular explanations
LAML	OCI AML3	Lower BCL2 dependency	Higher MCL1 expression
BLCA	TCCSUP	Lower BCLXL dependency	Higher BCLXL expression
BRCA	MDA MB 231	Higher BCLXL dependency	Higher NOXA expression
BRCA	T47D	Lower MCL1/BCLXL dependency, highest BCLXL+MCL1 synergy score	Lower MCL1 expression
COAD	SW480	Higher BCLXL dependency	Higher BFK expresion
GBM	A172	Lower BCLXL dependency	Higher MCL1, lower NOXA expression
LIHC	SNU423	Higher BCLXL dependency	Higher NOXA expression
SKCM	A375	More resistant to every combination of BH3 mimetics	Higher MCL1, lower BFL1 expression
LUAD	A549	More resistant to every combination of BH3 mimetics	Higher BFL1 expression
LUAD	H4441	Higher BCLXL dependency	Higher BMF, NOXA expression
LUAD	H23	Higher MCL1 dependency	Lower BCLXL , higher PUMA expression
PAAD	PANC 08.13	More resistant to every combination of BH3 mimetics	Higher MCL1 expression
PAAD	PANC1	More resistant to every combination of BH3 mimetics	Higher BFL1, lower NOXA expression
PAAD	PANC 03.27	Higher BCLXL dependency	Higher NOXA, BID expression
PAAD	MIAPACA2	Higher MCL1 dependency	Lower MCL1, NOXA expression
