# Supplementary material for: Systematic mapping of BCL-2 gene dependencies in cancer reveals molecular determinants of BH3 mimetic sensitivity
Source: Nat Commun. 2018 Aug 29;9:3513. doi: 10.1038/s41467-018-05815-z (PMC6115427; doi:10.1038/s41467-018-05815-z)
Supplement: Supplementary file 9 — Supplementary Datas 6 [file 41467_2018_5815_MOESM9_ESM.xlsx]

## Sheet: shRNA sequences
	Gene	shRNA sequence
	shNOXA #1	GCATTGTTGTTGTTGCTGTTT
	shNOXA#2	CTTCCGGCAGAAACTTCTGAA
	shECADHERIN #1	CCAGTGAACAACGATGGCATT
	shECADHERIN # 2	CCAAGCAGAATTGCTCACATT

## Sheet: CRISPR sequences
	Gene	CRISPR Sequence
	sgBFL-1#1	GGAAAGGACGAAACACCGGAAGACGGCATCATTAACTGGTTTTAGAGCTAGAAATAGCAAGTTAAAATAAGGC
	sgBFL-1#2	GGAAAGGACGAAACACCGGGATAAGGCAAAACGGAGGCGTTTTAGAGCTAGAAATAGCAAGTTAAAATAAGGC
	sgBCL-w #1	GGAAAGGACGAAACACCGGCTGACTGGATCCACAGCAGGTTTTAGAGCTAGAAATAGCAAGTTAAAATAAGGC
	sgBCL-w #2	GGAAAGGACGAAACACCGTGAGAGTGTCAACAAGGAGAGTTTTAGAGCTAGAAATAGCAAGTTAAAATAAGGC
